# Supplementary material for: Regulation of Brown and White Adipocyte Transcriptome by the Transcriptional Coactivator NT-PGC-1α
Source: PLoS One. 2016 Jul 25;11(7):e0159990. doi: 10.1371/journal.pone.0159990 (PMC4959749; doi:10.1371/journal.pone.0159990)
Supplement: S1 Table — (XLSX) [file pone.0159990.s001.xlsx]

## Sheet: Sheet1
Table S1. A list of genes differentially regulated by NT-PGC-1a in brown adipocytes (NT-PGC-1a versus empty vector)
Probe ID	Gene ID	Gene_Symbol	Gene Description	FC (NT-PGC1a/vector)	Log2(FC)	p value	FDR (BH)
Upregulated genes (FC>1.25, p<0.05)
696117	mCG15631.2	Pglyrp3	peptidoglycan recognition protein 3	11.0098	3.46072	0.0333872	0.150085
690906	mCG141310;mCG134701.1	Acaca	acetyl-Coenzyme A carboxylase alpha	9.79411	3.29191	0.025352	0.145116
847722	mCG18677.1	Gdf11	growth differentiation factor 11	9.46793	3.24305	0.0491309	0.161185
360339	mCG21485.1	Klra2	killer cell lectin-like receptor, subfamily A, member 2	9.37436	3.22872	0.0225957	0.142985
459464	mCG51157.2	Havcr2	hepatitis A virus cellular receptor 2	9.35935	3.22641	0.0117745	0.13344
347191	mCG141218.1	Rab27b	RAB27b, member RAS oncogene family	8.40741	3.07166	0.00079849	0.127779
727019	mCG121671.1	Chn2	chimerin (chimaerin) 2	8.35649	3.0629	0.0406937	0.155589
621177	mCG6872.2	Azgp1	alpha-2-glycoprotein 1, zinc	7.83581	2.97008	0.016016	0.135007
697466	mCG140097	Smarcc1	SWI/SNF related, matrix associated, actin dependent regulator of chromatin, subfamily c, member 1	7.72052	2.9487	0.00196561	0.128066
757149	mCG6662.1	Ctns	cystinosis, nephropathic	7.55833	2.91807	0.0236854	0.143888
496572	mCG131573.1	Parp6	poly (ADP-ribose) polymerase family, member 6	7.49995	2.90688	0.00367793	0.132042
398007	mCG114744.1	Adam26	a disintegrin and metalloprotease domain 26 (testase 3)	7.15167	2.83828	0.0368625	0.15258
847307	mCG10800.2	Ppargc1a	peroxisome proliferative activated receptor, gamma, coactivator 1 alpha	6.7811	2.76152	0.0346161	0.150711
687357	mCG115924.1	Gpr30	G protein-coupled receptor 30	6.64259	2.73175	0.0340687	0.150707
738364	mCG22514.3	Adamts10	a disintegrin-like and metalloprotease (reprolysin type) with thrombospondin type 1 motif, 10	6.60682	2.72395	0.0324697	0.150085
931354	mCG1674.2	Sgk2	serum/glucocorticoid regulated kinase 2	6.5804	2.71818	0.00185725	0.127779
502443	mCG23123.1	Prkcz	protein kinase C, zeta	6.461	2.69176	0.0216341	0.141986
905899	mCG11068.2	Tnnt3	troponin T3, skeletal, fast	6.45666	2.69079	0.0183873	0.138646
332583	mCG18588.1	Asb2	ankyrin repeat and SOCS box-containing protein 2	6.41653	2.68179	0.00994059	0.13241
352233	mCG14505.2	Glt25d2	glycosyltransferase 25 domain containing 2	6.36294	2.66969	0.0184327	0.138646
364096	mCG8865.2	Mpl	myeloproliferative leukemia virus oncogene	6.21662	2.63613	3.63e-05	0.123232
760574	mCG128433	Slc26a4	solute carrier family 26, member 4	6.18084	2.6278	0.0323411	0.150085
327795	mCG13410.1	Hcn2	hyperpolarization-activated, cyclic nucleotide-gated K+ 2	6.17735	2.62699	0.0239713	0.144013
425838	mCG5406.2	Rsnl2	restin-like 2	6.06162	2.5997	0.00282071	0.132042
300048	mCG13948.2	Pla2g7	phospholipase A2, group VII (platelet-activating factor acetylhydrolase, plasma)	5.90709	2.56245	0.0408735	0.155589
347342	mCG142674	Ptp4a2	protein tyrosine phosphatase 4a2	5.88558	2.55718	0.0240747	0.144073
539906	mCG20891.1	Il17e	interleukin 17E	5.85849	2.55053	0.0167348	0.136367
486416	mCG114146.2	Tdrd1	tudor domain containing 1	5.63412	2.49419	0.00059716	0.127779
621029	mCG2132.2	Gcgr	glucagon receptor	5.61688	2.48977	0.0181046	0.138151
664685	mCG22978.1	Ebi3	Epstein-Barr virus induced gene 3	5.58623	2.48187	0.0373946	0.153298
887721	mCG140949	Rapgef3	Rap guanine nucleotide exchange factor (GEF) 3	5.54263	2.47057	0.0143213	0.13455
901639	mCG142328	V1rh17	vomeronasal 1 receptor, H17	5.50319	2.46027	0.0250458	0.145116
907085	mCG61967.2	B3galt5	UDP-Gal:betaGlcNAc beta 1,3-galactosyltransferase, polypeptide 5	5.47901	2.45392	0.0173856	0.136767
917084	mCG23289.2	Mucdhl	mucin and cadherin like	5.42163	2.43873	0.0384391	0.153902
772538	mCG19175.2	Actc1	actin, alpha, cardiac	5.42074	2.43849	0.00268047	0.132042
645596	mCG2850.2	Ucp3	uncoupling protein 3 (mitochondrial, proton carrier)	5.40316	2.4338	0.00767928	0.132042
527576	mCG121753	Syk	spleen tyrosine kinase	5.37813	2.4271	0.00119942	0.127779
342340	mCG124848.1	Pla2g4c	phospholipase A2, group IVC (cytosolic, calcium-independent)	5.34525	2.41826	0.0378281	0.153497
359905	mCG129527.2	Trib2	tribbles homolog 2 (Drosophila)	5.33088	2.41437	0.0398626	0.154976
470622	mCG119905.1	Rfrp	RFamide-related peptide	5.28226	2.40116	0.00336736	0.132042
367379	mCG21849.1	Trpc6	transient receptor potential cation channel, subfamily C, member 6	5.17043	2.37028	0.0444557	0.157698
612914	mCG142506	Oas1e	2'-5' oligoadenylate synthetase 1E	5.15536	2.36607	0.0121981	0.13398
562704	mCG11065.2	Spred2	sprouty-related, EVH1 domain containing 2	5.12642	2.35795	0.00236837	0.131661
565497	mCG22855.1	Spam1	sperm adhesion molecule 1	4.97795	2.31555	0.0408371	0.155589
663211	mCG9855.2	B3gat1	beta-1,3-glucuronyltransferase 1 (glucuronosyltransferase P)	4.84229	2.27569	0.0400025	0.155226
817827	mCG49865.2	Edg8	endothelial differentiation, sphingolipid G-protein-coupled receptor, 8	4.79549	2.26168	0.0102457	0.13241
480488	mCG4931.1	Mte1	mitochondrial acyl-CoA thioesterase 1	4.77336	2.255	0.0226007	0.142985
833560	mCG19561.1	Ccna1	cyclin A1	4.75602	2.24975	0.0077329	0.132274
703483	mCG119168	Col19a1	procollagen, type XIX, alpha 1	4.70315	2.23363	0.0124226	0.134211
324081	mCG8743.1	Kcnc3	potassium voltage gated channel, Shaw-related subfamily, member 3	4.59773	2.20092	0.0210504	0.141175
337070	mCG16938.3	Chst4	carbohydrate (chondroitin 6/keratan) sulfotransferase 4	4.58494	2.1969	0.0409724	0.155589
549469	mCG8426.3	Hdac7a	histone deacetylase 7A	4.45631	2.15585	0.00721277	0.132042
512221	mCG128175.2	Rbm11	RNA binding motif protein 11	4.41695	2.14305	0.0111395	0.13344
751345	mCG12220.3	Ctsm	cathepsin M	4.3812	2.13132	0.00228742	0.13026
634364	mCG132661.1	Slc43a2	solute carrier family 43, member 2	4.3811	2.13129	0.0362199	0.151853
307562	mCG22582.1	Ifitm1	interferon induced transmembrane protein 1	4.3673	2.12674	0.0405871	0.155589
472702	mCG17243.2	Dnali1	dynein, axonemal, light intermediate polypeptide 1	4.36356	2.12551	0.0388636	0.154518
726318	NM_009973.1	Csnd	casein delta	4.33653	2.11654	0.0292852	0.148009
651398	mCG115154.2	Scml2	sex comb on midleg-like 2 (Drosophila)	4.33158	2.11489	0.0168313	0.136455
919274	mCG128702.1	Tagln3	transgelin 3	4.31568	2.10959	0.0195861	0.139746
914151	mCG12439.2	Psph	phosphoserine phosphatase	4.22023	2.07732	0.0427106	0.156825
382527	mCG15837.1	Tead1	TEA domain family member 1	4.21032	2.07393	0.0073785	0.132042
501613	mCG22858.2	Lmod2	leiomodin 2 (cardiac)	4.1048	2.03731	0.0353817	0.151318
556600	mCG3373	Krtap12-1	keratin associated protein 12-1	4.07477	2.02672	0.00884212	0.13241
691622	mCG127892.1	Nr2c2	nuclear receptor subfamily 2, group C, member 2	4.07267	2.02598	0.00741686	0.132042
918764	mCG20898.1	Cklfsf5	chemokine-like factor super family 5	4.05328	2.01909	0.0202727	0.140166
725976	mCG133066.1	Strc	stereocilin	4.05189	2.01859	0.0167599	0.136367
491003	mCG129271.1	Slc24a3	solute carrier family 24 (sodium/potassium/calcium exchanger), member 3	4.04932	2.01768	0.0362146	0.151853
563490	mCG19025.2	Trim62	tripartite motif-containing 62	4.00719	2.00259	0.0102244	0.13241
832816	mCG1030946.2	Gpr23	G protein-coupled receptor 23	3.98882	1.99596	0.0407938	0.155589
593613	mCG121448.1	Tpp2	tripeptidyl peptidase II	3.97398	1.99058	0.0143454	0.13455
329606	mCG23631.2	Mb	myoglobin	3.93403	1.97601	0.00118238	0.127779
463081	mCG1965.2	Crry	complement receptor related protein	3.93333	1.97575	0.00121809	0.127779
657349	mCG127201.1	Cnnm4	cyclin M4	3.91281	1.9682	0.0180538	0.138151
463135	mCG15050.4	Sgsh	N-sulfoglucosamine sulfohydrolase (sulfamidase)	3.9054	1.96547	0.0412964	0.155822
525289	mCG17177.1	Akp2	alkaline phosphatase 2, liver	3.89223	1.9606	0.0180538	0.138151
594766	NM_027543.2	Gpr173	G-protein coupled receptor 173	3.85962	1.94846	0.0184103	0.138646
720064	mCG52153.2	Tmem7	transmembrane protein 7	3.82695	1.93619	0.0332376	0.150085
331508	mCG1103.2	Jam4	junction adhesion molecule 4	3.8107	1.93006	0.0191459	0.139009
918103	mCG5339.3	Srd5a2l2	steroid 5 alpha-reductase 2-like 2	3.79237	1.9231	0.0103194	0.132439
461580	mCG1035566.1	Il8ra	interleukin 8 receptor, alpha	3.77175	1.91523	0.0419453	0.156336
544433	mCG50711.3	Klf8	Kruppel-like factor 8	3.75983	1.91067	0.0356368	0.15161
466919	mCG15323.2	Scyl2	SCY1-like 2 (S. cerevisiae)	3.70403	1.8891	0.04167	0.156217
634119	mCG140928	Spata16	spermatogenesis associated 16	3.69964	1.88738	0.0221099	0.142192
318829	mCG124893.1	Slc35a4	solute carrier family 35, member A4	3.65358	1.86931	0.00632547	0.132042
680249	mCG117860.1	Gip	gastric inhibitory polypeptide	3.63907	1.86357	0.0312915	0.149013
696178	mCG21596.1	Cpsf2	cleavage and polyadenylation specific factor 2	3.60788	1.85115	0.028681	0.147634
605165	mCG117576.1	Lrp6	low density lipoprotein receptor-related protein 6	3.59935	1.84773	0.0379427	0.153542
695850	mCG141866	Acoxl	acyl-Coenzyme A oxidase-like	3.59911	1.84764	0.028247	0.147145
763444	mCG60464.1	Tmem20	transmembrane protein 20	3.57163	1.83658	0.0372308	0.153182
509794	mCG4620.3	Mcc	mutated in colorectal cancers	3.56883	1.83545	0.044985	0.158136
688222	mCG125445.1	Reg1	regenerating islet-derived 1	3.53069	1.81995	0.00887504	0.13241
421757	mCG118392.1	Tmem1	transmembrane protein 1	3.52597	1.81802	0.0435589	0.157315
486066	mCG13356.2	Csf2rb2	colony stimulating factor 2 receptor, beta 2, low-affinity (granulocyte-macrophage)	3.50539	1.80957	0.0263228	0.145412
922538	mCG127095	Tspan13	tetraspanin 13	3.48963	1.80307	0.0155297	0.135007
690413	mCG18482.1	Prpf31	PRP31 pre-mRNA processing factor 31 homolog (yeast)	3.47802	1.79827	0.0136572	0.134348
695553	NM_053251.1	MP4	proline rich protein MP4	3.46992	1.7949	0.00760282	0.132042
731015	mCG4493.1	Slamf6	SLAM family member 6	3.38978	1.76119	0.00665675	0.132042
817038	mCG7115.1	Etnk1	ethanolamine kinase 1	3.38384	1.75866	0.0238919	0.144013
454684	mCG7475.1	Srpr	signal recognition particle receptor ('docking protein')	3.38096	1.75743	0.0332915	0.150085
820022	mCG22350.1	Insm2	insulinoma-associated 2	3.36409	1.75022	0.0117851	0.13344
579707	mCG17293.3	Mbnl3	muscleblind-like 3 (Drosophila)	3.35993	1.74843	0.00872828	0.13241
507999	mCG133600	Abcg3	ATP-binding cassette, sub-family G (WHITE), member 3	3.32483	1.73328	0.0462458	0.159155
773356	mCG17637.1	Cacna1h	calcium channel, voltage-dependent, T type, alpha 1H subunit	3.25233	1.70147	0.0157062	0.135007
777187	mCG126912.2	Pnma2	paraneoplastic antigen MA2	3.24715	1.69917	0.0301411	0.148197
758427	mCG142424	Tifp39	tuberoinfundibular peptide of 39 residues (TIP39) preprohormone	3.23616	1.69428	0.0228513	0.143018
470940	mCG2499.2	Gnrh2	gonadotropin releasing hormone 2	3.23001	1.69154	0.000495161	0.126446
757588	mCG11106.2	Sec22l1	SEC22 vesicle trafficking protein-like 1 (S. cerevisiae)	3.20212	1.67903	0.0222422	0.14222
923913	mCG12125.4	Matk	megakaryocyte-associated tyrosine kinase	3.19692	1.67668	0.0489873	0.161102
513123	mCG14273.1	Ppnr	per-pentamer repeat gene	3.1694	1.66421	0.0263411	0.145412
715789	mCG114987.1	Rgnef	Rho-guanine nucleotide exchange factor	3.16605	1.66268	0.00941544	0.13241
857076	mCG13183.2	Tcf15	transcription factor 15	3.16335	1.66145	0.0377072	0.153438
853062	mCG140064	Shrm	shroom	3.14344	1.65235	0.0189776	0.138855
359319	mCG4057.2	Gnat2	guanine nucleotide binding protein, alpha transducing 2	3.10492	1.63456	0.0368436	0.15258
804301	mCG9915.2	Idh3b	isocitrate dehydrogenase 3 (NAD+) beta	3.10411	1.63418	0.0405873	0.155589
621156	mCG11830.2	Chrna7	cholinergic receptor, nicotinic, alpha polypeptide 7	3.07343	1.61985	0.0354276	0.151318
492505	mCG142775	Plekhk1	pleckstrin homology domain containing, family K member 1	3.05303	1.61024	0.0326806	0.150085
898870	mCG142205	V1rh10	vomeronasal 1 receptor, H10	3.04675	1.60727	0.00463152	0.132042
574577	mCG12127.1	Lsm7	LSM7 homolog, U6 small nuclear RNA associated (S. cerevisiae)	3.04295	1.60547	0.0357806	0.15161
828517	mCG1042260.1	V1rg3	vomeronasal 1 receptor, G3	3.03924	1.60371	0.0136794	0.134348
727933	mCG22649.2	Acaa2	acetyl-Coenzyme A acyltransferase 2 (mitochondrial 3-oxoacyl-Coenzyme A thiolase)	3.0376	1.60293	0.0375253	0.153435
446448	mCG16102.2	Il3ra	interleukin 3 receptor, alpha chain	3.02073	1.5949	0.0236289	0.143888
390343	mCG142504	Emid1	EMI domain containing 1	3.00848	1.58903	0.0016779	0.127779
319726	mCG9357.1	Spp2	secreted phosphoprotein 2	3.00824	1.58892	0.0101445	0.13241
580842	mCG114113.1	Scel	sciellin	2.98744	1.57891	0.0404505	0.155589
751890	mCG125080.1	Sst	somatostatin	2.96413	1.56761	0.0488646	0.161087
408185	mCG19842.1	Nvl	nuclear VCP-like	2.94793	1.5597	0.0287303	0.147654
447120	mCG20990.2	Anapc1	anaphase promoting complex subunit 1	2.9394	1.55552	0.0491861	0.161185
627721	mCG6793.2	Cpt1b	carnitine palmitoyltransferase 1b, muscle	2.91788	1.54492	0.00486427	0.132042
506186	mCG10022.3	Irx4	Iroquois related homeobox 4 (Drosophila)	2.91572	1.54385	0.0150138	0.134854
676178	mCG19243.2	Msi1h	Musashi homolog 1(Drosophila)	2.91534	1.54367	0.0164832	0.135955
573548	mCG18032.3	Ext2	exostoses (multiple) 2	2.90081	1.53646	0.000113302	0.123232
526883	mCG9176.2	Eif2c2	eukaryotic translation initiation factor 2C, 2	2.86477	1.51842	0.0271061	0.146592
450666	mCG15944.1	Neu1	neuraminidase 1	2.84925	1.51058	0.0289391	0.14774
624742	mCG117705.1	Uxt	ubiquitously expressed transcript	2.83243	1.50204	0.023356	0.143384
456676	mCG141513	Sema5a	sema domain, seven thrombospondin repeats (type 1 and type 1-like), transmembrane domain (TM) and short cytoplasmic domain, (semaphorin) 5A	2.82541	1.49846	0.00847477	0.13241
704876	mCG22259.1	Cdkn1b	cyclin-dependent kinase inhibitor 1B (P27)	2.80642	1.48873	0.0496177	0.161768
743511	mCG14029.2	Rab3d	RAB3D, member RAS oncogene family	2.7887	1.47959	0.0110495	0.13344
726354	mCG7799.3	Vtcn1	V-set domain containing T cell activation inhibitor 1	2.77386	1.47189	0.0243348	0.144453
744643	mCG10777.3	Scarf1	scavenger receptor class F, member 1	2.76872	1.46922	0.0193581	0.139368
549727	NM_011814.1	Fxr2h	fragile X mental retardation gene 2, autosomal homolog	2.75752	1.46337	0.0184671	0.138646
928574	mCG15354.2	Lpin3	lipin 3	2.74144	1.45493	0.0116135	0.13344
338001	mCG9227.1	Arv1	ARV1 homolog (yeast)	2.74001	1.45418	0.0194628	0.13948
719012	mCG128256.2	Kng2	kininogen 2	2.73472	1.45139	0.0449418	0.158136
762438	mCG18629.1	Trib1	tribbles homolog 1 (Drosophila)	2.73424	1.45114	0.0177827	0.138141
547568	mCG124896.1	Dnd1	dead end homolog 1 (zebrafish)	2.72648	1.44704	0.0429254	0.15696
844166	mCG11840.2	Lifr	leukemia inhibitory factor receptor	2.70694	1.43666	0.0433766	0.157315
405643	mCG9170.1	F13b	coagulation factor XIII, beta subunit	2.70022	1.43308	0.0252459	0.145116
848528	mCG4004.2	Cyp1a2	cytochrome P450, family 1, subfamily a, polypeptide 2	2.69784	1.43181	0.000140176	0.123232
450878	NM_145229.1	AY074887	cDNA sequence AY074887	2.69275	1.42908	0.0382629	0.153829
616846	mCG2316.2	Trim66	tripartite motif-containing 66	2.69004	1.42763	0.0418914	0.156217
445804	mCG15570.2	Rds	retinal degeneration, slow (retinitis pigmentosa 7)	2.61831	1.38864	0.00304369	0.132042
461834	mCG1309.2	Tnfrsf9	tumor necrosis factor receptor superfamily, member 9	2.60817	1.38304	0.011273	0.13344
476954	mCG10772.2	Uros	uroporphyrinogen III synthase	2.60405	1.38076	0.0085148	0.13241
630644	mCG141363	Cdh13	cadherin 13	2.59452	1.37547	0.0119885	0.133501
691837	mCG50864.1	Drd1a	dopamine receptor D1A	2.55765	1.35482	0.00417422	0.132042
588178	mCG6212.2	Cabc1	chaperone, ABC1 activity of bc1 complex like (S. pombe)	2.5528	1.35208	0.0450282	0.158136
923495	mCG8060.2	Prss32	protease, serine, 32	2.55156	1.35138	0.0141823	0.134348
889811	mCG140690.1	Slc26a6	solute carrier family 26, member 6	2.54463	1.34746	0.00789146	0.13241
574811	mCG118945.1	Pomt2	protein-O-mannosyltransferase 2	2.52239	1.33479	0.0403555	0.155581
429974	mCG12444.1	B3galt1	UDP-Gal:betaGlcNAc beta 1,3-galactosyltransferase, polypeptide 1	2.52118	1.3341	0.0346089	0.150711
751121	mCG126168.1	Adcy9	adenylate cyclase 9	2.51681	1.33159	0.0150406	0.134854
410905	mCG20227.1	Ezh1	enhancer of zeste homolog 1 (Drosophila)	2.49784	1.32068	0.0410447	0.155717
748495	mCG3108.1	Vpreb3	pre-B lymphocyte gene 3	2.49685	1.32011	0.0414195	0.156004
352558	mCG131370.1	Tmprss11e	transmembrane protease, serine 11e	2.44845	1.29187	0.0233815	0.143462
582208	mCG113107	Vps13a	vacuolar protein sorting 13A (yeast)	2.44173	1.2879	0.0207592	0.141175
927062	mCG145061	Myo1g	myosin IG	2.42839	1.28	0.0418499	0.156217
503593	mCG16478.2	Abcb8	ATP-binding cassette, sub-family B (MDR/TAP), member 8	2.41908	1.27446	0.0105968	0.132962
488851	mCG125673.1	Dock1	dedicator of cyto-kinesis 1	2.41898	1.2744	0.012321	0.134139
841402	mCG13586.3	Ppara	peroxisome proliferator activated receptor alpha	2.40153	1.26395	0.00167942	0.127779
751264	mCG2247.2	Rab11fip1	RAB11 family interacting protein 1 (class I)	2.40024	1.26318	0.0302634	0.148267
796074	NM_010666.1	Krt1-c29	keratin complex-1, acidic, gene C29	2.39726	1.26139	0.0430235	0.157052
651368	mCG6525.3	Disp2	dispatched homolog 2 (Drosophila)	2.38649	1.25489	0.0325007	0.150085
379200	mCG9287.2	Calml4	calmodulin-like 4	2.38308	1.25283	0.020501	0.140717
767864	mCG16947.2	Phlppl	PH domain and leucine rich repeat protein phosphatase-like	2.38166	1.25197	0.0179742	0.138151
341513	mCG119051.1	Rph3al	rabphilin 3A-like (without C2 domains)	2.38087	1.25149	0.0486772	0.160925
927819	mCG126570.1	Prm1	protamine 1	2.37905	1.25039	0.0301242	0.148175
741416	mCG140871.1	Ophn1	oligophrenin 1	2.37421	1.24744	0.00101164	0.127779
557925	mCG13907.2	Usp36	ubiquitin specific protease 36	2.34449	1.22928	0.0189582	0.138855
324997	mCG1853.2	Dctd	dCMP deaminase	2.33715	1.22475	0.0423086	0.156474
430674	NM_053150.1	Klra20	killer cell lectin-like receptor subfamily A, member 20	2.33182	1.22146	0.0290979	0.148009
400047	mCG121680.1	Mtap2	microtubule-associated protein 2	2.331	1.22095	0.0257511	0.145116
560962	mCG53021.1	Tcl1b2	T-cell leukemia/lymphoma 1B, 2	2.32936	1.21993	0.01274	0.134348
331749	mCG13145.1	Tomm22	translocase of outer mitochondrial membrane 22 homolog (yeast)	2.31724	1.21241	0.0118717	0.13344
376286	mCG19685.2	Smad4	MAD homolog 4 (Drosophila)	2.31627	1.2118	0.00229322	0.13026
467120	mCG22064	Tssk4	testis-specific serine kinase 4	2.31524	1.21116	0.0259134	0.145138
568174	mCG2252.2	Nrp1	neuropilin 1	2.31042	1.20815	0.040067	0.155325
574713	mCG18120.1	Tectb	tectorin beta	2.29805	1.20041	0.0129329	0.134348
781722	mCG14717.2	Rnf185	ring finger protein 185	2.28152	1.19	0.00051276	0.126446
487303	mCG113294.1	Tube1	epsilon-tubulin 1	2.27831	1.18796	0.0231477	0.143324
929862	mCG131712.2	Wnt5b	wingless-related MMTV integration site 5B	2.27197	1.18394	0.0104224	0.132716
557248	mCG20045.2	R3hdm	R3H domain (binds single-stranded nucleic acids)	2.25908	1.17574	0.0133096	0.134348
595236	mCG141179.1	Eif2c4	eukaryotic translation initiation factor 2C, 4	2.2582	1.17517	0.020141	0.140166
348200	mCG131682	Per2	period homolog 2 (Drosophila)	2.25186	1.17112	0.0180844	0.138151
343542	mCG16316.2	Entpd6	ectonucleoside triphosphate diphosphohydrolase 6	2.23999	1.1635	0.039957	0.155161
705179	mCG125940	Slk	STE20-like kinase (yeast)	2.23921	1.16299	0.0237937	0.144013
863000	mCG17454.1	Lamc3	laminin gamma 3	2.22625	1.15461	0.0294539	0.148009
522162	mCG132477.1	Rpl18	ribosomal protein L18	2.22443	1.15344	0.0110721	0.13344
713229	mCG113797	Taf4b	TAF4B RNA polymerase II, TATA box binding protein (TBP)-associated factor	2.22169	1.15166	0.0273045	0.146608
430594	mCG128579.1	Atp6v1a1	ATPase, H+ transporting, V1 subunit A, isoform 1	2.21202	1.14536	0.017244	0.136767
396878	NM_178871.2	Tbrg3	transforming growth factor beta regulated gene 3	2.21199	1.14534	0.0330393	0.150085
437562	mCG117508.1	Bcr	breakpoint cluster region homolog	2.20835	1.14297	0.00871438	0.13241
429279	mCG11105.1	Prkab2	protein kinase, AMP-activated, beta 2 non-catalytic subunit	2.2	1.1375	0.0102582	0.13241
922636	mCG21916.2	Ppp1r1b	protein phosphatase 1, regulatory (inhibitor) subunit 1B	2.16672	1.11551	0.00738729	0.132042
357765	mCG11829.2	Trpm1	transient receptor potential cation channel, subfamily M, member 1	2.16487	1.11428	0.0239052	0.144013
562690	mCG4305.1	Gan	giant axonal neuropathy	2.15552	1.10804	0.0238107	0.144013
762490	mCG13628.2	Hmg20a	high mobility group 20A	2.15536	1.10793	0.0328682	0.150085
353014	mCG3198.2	Lman2	lectin, mannose-binding 2	2.14247	1.09927	0.046836	0.159262
321731	mCG8443.1	Il1r2	interleukin 1 receptor, type II	2.13827	1.09644	0.0324026	0.150085
357661	mCG19497.2	Snrpb2	U2 small nuclear ribonucleoprotein B	2.13472	1.09405	0.01282	0.134348
528394	mCG13588.2	Dgkq	diacylglycerol kinase, theta	2.12945	1.09048	0.0189005	0.13882
567180	mCG16337.2	Rnf4	ring finger protein 4	2.12801	1.0895	0.00771143	0.132274
532183	mCG6870.2	Fbxo24	F-box only protein 24	2.12474	1.08729	0.0344628	0.150711
925499	mCG22061.2	Cideb	cell death-inducing DNA fragmentation factor, alpha subunit-like effector B	2.12319	1.08623	0.00321107	0.132042
906251	mCG21166.2	Eno3	enolase 3, beta muscle	2.11784	1.0826	0.0290534	0.148009
370529	mCG21545.1	Cdh5	cadherin 5	2.11495	1.08062	0.0275023	0.146608
824780	mCG133866.1	Apeg1	aortic preferentially expressed gene 1	2.11428	1.08016	0.0348033	0.150795
533887	mCG11406.2	Mbtps1	membrane-bound transcription factor protease, site 1	2.11151	1.07827	0.00553512	0.132042
723549	mCG13003.1	Ccl25	chemokine (C-C motif) ligand 25	2.10884	1.07645	0.0055079	0.132042
539509	mCG141183	Gstt1	glutathione S-transferase, theta 1	2.10664	1.07495	0.0339626	0.150677
679147	mCG141525	Immt	inner membrane protein, mitochondrial	2.10616	1.07461	0.0266452	0.145894
588490	mCG13777.2	Slc22a4	solute carrier family 22 (organic cation transporter), member 4	2.10318	1.07257	0.0140386	0.134348
780747	mCG127285.2	Cd8a	CD8 antigen, alpha chain	2.0915	1.06454	0.0202377	0.140166
832775	mCG128246.1	Ndufb4	NADH dehydrogenase (ubiquinone) 1 beta subcomplex 4	2.08855	1.0625	0.000717463	0.127779
440399	mCG10040.2	Clcnkb	chloride channel Kb	2.08068	1.05706	0.0368498	0.15258
350776	mCG2691.2	Pex6	peroxisomal biogenesis factor 6	2.08055	1.05696	0.00927538	0.13241
675263	mCG1040607.2	Fndc5	fibronectin type III domain containing 5	2.07662	1.05424	0.00179571	0.127779
557003	mCG14640.1	Acbd6	acyl-Coenzyme A binding domain containing 6	2.06857	1.04863	0.0311487	0.149013
571455	mCG9613.2	Tcn2	transcobalamin 2	2.06515	1.04625	0.0178783	0.138151
734020	mCG124805	Myo18a	myosin XVIIIa	2.0635	1.0451	0.0357044	0.15161
366707	mCG18711.1	Sall2	sal-like 2 (Drosophila)	2.05648	1.04018	0.0449223	0.158136
873863	mCG121794.1	Yes1	Yamaguchi sarcoma viral (v-yes) oncogene homolog 1	2.05157	1.03673	0.022777	0.143018
742280	mCG132302.1	Cln3	ceroid lipofuscinosis, neuronal 3, juvenile (Batten, Spielmeyer-Vogt disease)	2.05041	1.03591	0.0104499	0.132716
609169	mCG4129.1	Spa17	sperm autoantigenic protein 17	2.04817	1.03433	0.0363467	0.151997
379766	mCG10343.2	Slc25a3	solute carrier family 25 (mitochondrial carrier, phosphate carrier), member 3	2.04456	1.03179	0.0285947	0.147634
729395	mCG112978.2	Igfbp5	insulin-like growth factor binding protein 5	2.04284	1.03057	0.0445206	0.157755
653710	mCG11229.1	Ndel1	nuclear distribution gene E-like homolog 1 (A. nidulans)	2.01184	1.00852	0.00897678	0.13241
609275	mCG21281.2	Cep1	centrosomal protein 1	2.00693	1.00499	0.0282492	0.147145
427027	AK078822.1	Gsk3b	glycogen synthase kinase 3 beta	2.00562	1.00405	0.00148126	0.127779
696811	mCG14913.2	Rcor2	REST corepressor 2	2.00331	1.00239	0.04454	0.157755
718812	mCG116114.1	Rad17	RAD17 homolog (S. pombe)	2.00127	1.00092	0.00246148	0.132042
566611	mCG12836.3	Dci	dodecenoyl-Coenzyme A delta isomerase (3,2 trans-enoyl-Coenyme A isomerase)	1.99887	0.999186	0.00599499	0.132042
580071	mCG5267.2	Egf	epidermal growth factor	1.98502	0.989152	0.0136583	0.134348
879998	mCG3763.1	Sf3b3	splicing factor 3b, subunit 3	1.98356	0.988094	0.0138681	0.134348
424468	mCG9176.2	Eif2c2	eukaryotic translation initiation factor 2C, 2	1.97868	0.98454	0.00931844	0.13241
848126	0	Kcnc3	0	1.97595	0.982547	0.0443219	0.157623
548509	mCG13596.3	Idua	iduronidase, alpha-L-	1.96207	0.972376	0.00667244	0.132042
732932	mCG3563.3	Tfpi	tissue factor pathway inhibitor	1.95967	0.970609	0.0331726	0.150085
324354	mCG125882	F5	coagulation factor V	1.95745	0.968975	0.0454759	0.158362
857972	mCG129347.1	Hrmt1l4	heterogeneous nuclear ribonucleoprotein methyltransferase-like 4 (S. cerevisiae)	1.95399	0.966423	0.0437051	0.157401
811655	mCG18999.2	Tor1b	torsin family 1, member B	1.95093	0.964162	0.00562274	0.132042
548148	mCG126951.1	Mgat4a	mannoside acetylglucosaminyltransferase 4, isoenzyme A	1.95069	0.963987	0.0498023	0.161965
868000	mCG3394.1	P2rx3	purinergic receptor P2X, ligand-gated ion channel, 3	1.94897	0.96271	0.00349034	0.132042
527334	mCG3847.1	Entpd4	ectonucleoside triphosphate diphosphohydrolase 4	1.94452	0.959417	0.00663469	0.132042
879693	mCG1825.2	Sgpl1	sphingosine phosphate lyase 1	1.94156	0.957217	0.0049788	0.132042
414149	mCG20873.2	Pam	peptidylglycine alpha-amidating monooxygenase	1.94103	0.956822	0.00273351	0.132042
687281	mCG116413.1	Oatl1	ornithine aminotransferase-like 1	1.94064	0.956529	0.00256706	0.132042
394882	mCG128930.1	Centd3	centaurin, delta 3	1.93193	0.950041	0.0435755	0.157315
518663	mCG6710.1	Tmem41b	transmembrane protein 41B	1.92973	0.948399	0.0221082	0.142192
359210	mCG134066	Col7a1	procollagen, type VII, alpha 1	1.92306	0.943401	0.0178848	0.138151
784584	mCG116593	Plxna2	plexin A2	1.91934	0.940612	0.0193306	0.139368
850560	mCG123129.1	Cryga	crystallin, gamma A	1.91682	0.938717	0.0320603	0.150061
352609	mCG53994.3	Ly6g5b	lymphocyte antigen 6 complex, locus G5B	1.91448	0.936953	0.0256486	0.145116
704736	mCG2491.2	Cdca2	cell division cycle associated 2	1.91166	0.934823	0.0289373	0.14774
753383	mCG1039847.1;mCG11629.2	Hadhb	hydroxyacyl-Coenzyme A dehydrogenase/3-ketoacyl-Coenzyme A thiolase/enoyl-Coenzyme A hydratase (trifunctional protein), beta subunit	1.90359	0.928721	0.00180309	0.127779
738350	mCG5418.2	Lbh	limb-bud and heart	1.90235	0.927782	0.000524314	0.126446
592921	mCG1724.1	Pfkp	phosphofructokinase, platelet	1.90088	0.926666	0.0337468	0.150289
383491	mCG21065.3	Trpc4ap	transient receptor potential cation channel, subfamily C, member 4 associated protein	1.89433	0.921687	0.0109754	0.13344
577094	mCG127149.1	Lims2	LIM and senescent cell antigen like domains 2	1.8862	0.915482	0.0286969	0.147634
593023	mCG6780.2	Trpc2	transient receptor potential cation channel, subfamily C, member 2	1.88307	0.913088	0.0451634	0.158265
646550	mCG5208.1	H2afy	H2A histone family, member Y	1.88258	0.91271	0.0228628	0.143018
313661	mCG3160.2	Nin	ninein	1.87887	0.909864	0.00161872	0.127779
668768	mCG115189	Gpr116	G protein-coupled receptor 116	1.87636	0.907935	0.0141785	0.134348
835058	mCG132462.1	Timp4	tissue inhibitor of metalloproteinase 4	1.87009	0.903105	0.0106322	0.132962
535868	mCG133387	Taf7	TAF7 RNA polymerase II, TATA box binding protein (TBP)-associated factor	1.86982	0.902897	0.00495301	0.132042
806507	mCG67535.2	Gtf2ird2	GTF2I repeat domain containing 2	1.86614	0.90006	0.00808674	0.13241
831015	mCG131827.1	Txnrd2	thioredoxin reductase 2	1.86092	0.896013	0.0309127	0.148701
386486	mCG52224.2	Commd7	COMM domain containing 7	1.85861	0.89422	0.0023774	0.131661
558482	mCG115401.1	Klhl13	kelch-like 13 (Drosophila)	1.85073	0.888096	0.0494231	0.161459
744134	mCG5750.2	Timm10	translocase of inner mitochondrial membrane 10 homolog (yeast)	1.84565	0.884131	0.00313775	0.132042
566226	mCG125429	P2rx5	purinergic receptor P2X, ligand-gated ion channel, 5	1.8447	0.883386	0.0285158	0.147634
299366	mCG19433.2	Cacna2d1	calcium channel, voltage-dependent, alpha2/delta subunit 1	1.83714	0.877463	0.0275198	0.146608
887225	mCG4092.3	Hkr3	GLI-Kruppel family member HKR3	1.83712	0.877445	0.0173712	0.136767
508992	mCG127282.1	Rnf103	ring finger protein 103	1.83705	0.87739	0.0225442	0.142985
863633	mCG51921.2	Anapc13	anaphase promoting complex subunit 13	1.836	0.876565	0.0393346	0.154518
375837	mCG20512.2	Nkiras2	NFKB inhibitor interacting Ras-like protein 2	1.8278	0.870106	0.0182189	0.138529
694455	mCG16343.2	Mxd4	Max dimerization protein 4	1.81975	0.863739	0.025017	0.145116
332294	mCG22250.2	Gatad2b	GATA zinc finger domain containing 2B	1.81847	0.862728	0.0406267	0.155589
316311	mCG2967.2	Fbl	fibrillarin	1.80946	0.855557	0.0032118	0.132042
787262	mCG3482.3	Tpst2	protein-tyrosine sulfotransferase 2	1.80799	0.85439	0.0185002	0.138648
673839	mCG12818.2	Abca3	ATP-binding cassette, sub-family A (ABC1), member 3	1.80799	0.854385	0.0269742	0.146592
625446	mCG6724.1	Gtpbp5	GTP binding protein 5	1.80638	0.853104	0.0023355	0.131031
709254	mCG18931.1	Klf2	Kruppel-like factor 2 (lung)	1.80458	0.851666	0.043531	0.157315
745275	mCG23016.2	H2-DMa	histocompatibility 2, class II, locus DMa	1.80149	0.84919	0.0491996	0.161185
916489	mCG3916.1	Porcn	porcupine homolog (Drosophila)	1.79455	0.84362	0.0252865	0.145116
882156	mCG12136.2	Oaz1	ornithine decarboxylase antizyme	1.78935	0.839439	0.0129001	0.134348
792770	mCG130915.1	Dusp8	dual specificity phosphatase 8	1.78822	0.838523	0.00471358	0.132042
485075	mCG10721.2	Vps11	vacuolar protein sorting 11 (yeast)	1.7869	0.837456	0.0375208	0.153435
576936	mCG19506.2	Ptk9l	protein tyrosine kinase 9-like (A6-related protein)	1.78183	0.833358	0.0298822	0.148009
365065	mCG13010.2	Stxbp2	syntaxin binding protein 2	1.78083	0.83255	0.0315435	0.149251
478635	mCG20863.2	Mxi1	Max interacting protein 1	1.7775	0.829851	0.0333573	0.150085
565550	mCG7967.2	Top3a	topoisomerase (DNA) III alpha	1.77532	0.828079	0.0133655	0.134348
462868	mCG13797.1	Cox7b	cytochrome c oxidase subunit VIIb	1.77132	0.824828	0.0435883	0.157315
424782	mCG119910.1	Cycs	cytochrome c, somatic	1.7701	0.823829	0.0380651	0.153569
890996	mCG10505.2	Impa2	inositol (myo)-1(or 4)-monophosphatase 2	1.7673	0.821549	0.00291496	0.132042
718973	mCG1040654.3	Mbd5	methyl-CpG binding domain protein 5	1.76594	0.820439	0.0445359	0.157755
503945	mCG3913.2	Ftsj1	Ftsj homolog 1 (E. coli)	1.76327	0.818256	0.00152204	0.127779
522680	mCG20398.1	Hsd3b5	hydroxysteroid dehydrogenase-5, delta<5>-3-beta	1.76103	0.816417	0.0322038	0.150085
452328	mCG10848.3	Smpdl3a	sphingomyelin phosphodiesterase, acid-like 3A	1.7592	0.814919	0.0111518	0.13344
402631	mCG21591.2	Slc4a4	solute carrier family 4 (anion exchanger), member 4	1.75648	0.812686	0.0102506	0.13241
505029	mCG142302	Gdap10	ganglioside-induced differentiation-associated-protein 10	1.75327	0.810051	0.0322526	0.150085
301691	mCG11632.2	Hadha	hydroxyacyl-Coenzyme A dehydrogenase/3-ketoacyl-Coenzyme A thiolase/enoyl-Coenzyme A hydratase (trifunctional protein), alpha subunit	1.75145	0.808549	0.0133385	0.134348
760316	mCG140849	Rdh9	retinol dehydrogenase 9	1.75071	0.807937	0.000274958	0.123232
408746	mCG133502.1	Fus	fusion, derived from t(12;16) malignant liposarcoma (human)	1.74925	0.806733	0.00204393	0.129007
488439	mCG122399.1	Apoc4	apolipoprotein C-IV	1.74883	0.806394	0.0171862	0.136767
580201	mCG17090.1	Tnnc1	troponin C, cardiac/slow skeletal	1.74669	0.804622	0.00427571	0.132042
406864	mCG14550.3	Sh3kbp1	SH3-domain kinase binding protein 1	1.74494	0.803174	0.0373362	0.153194
798311	mCG22128	Pycrl	pyrroline-5-carboxylate reductase-like	1.74481	0.803066	0.0347874	0.150776
341967	mCG20807.1	Map3k6	mitogen-activated protein kinase kinase kinase 6	1.74411	0.802492	0.00709223	0.132042
929444	mCG12833.1	Fahd1	fumarylacetoacetate hydrolase domain containing 1	1.73987	0.798983	0.0479093	0.160213
930035	mCG11992.1	Trmt1	tRNA (5-methylaminomethyl-2-thiouridylate)-methyltransferase 1	1.73944	0.798625	0.0202693	0.140166
863193	mCG142428.1	Gsto2	glutathione S-transferase omega 2	1.7389	0.798172	0.0134554	0.134348
491983	mCG5145.2	Luzp1	leucine zipper protein 1	1.7378	0.797261	0.0256866	0.145116
391537	mCG3867.3	Doc2g	double C2, gamma	1.73441	0.794442	0.024026	0.144028
887430	mCG19267.1	Unc13b	unc-13 homolog B (C. elegans)	1.72572	0.787202	0.0134506	0.134348
743987	mCG130058	Rtn2	reticulon 2 (Z-band associated protein)	1.72566	0.787148	0.0295729	0.148009
862374	mCG16884.2	Plcb1	phospholipase C, beta 1	1.72339	0.785249	0.00397938	0.132042
303088	mCG6642.1	Itgae	integrin, alpha E, epithelial-associated	1.72073	0.783017	0.00949664	0.13241
905471	mCG19912.2	Ier3	immediate early response 3	1.71867	0.781295	0.00347932	0.132042
723910	mCG14523.1	Tacc1	transforming, acidic coiled-coil containing protein 1	1.71711	0.779979	0.0308131	0.148632
326220	mCG15571.1	Mrps10	mitochondrial ribosomal protein S10	1.71664	0.779586	0.0197052	0.139758
442033	mCG16481.2	Nckipsd	NCK interacting protein with SH3 domain	1.71547	0.778608	0.0361262	0.151713
416913	mCG15452.1	Phyh	phytanoyl-CoA hydroxylase	1.71125	0.77505	0.0140324	0.134348
750815	mCG50189.1	Hist1h2bh	histone 1, H2bh	1.70646	0.77101	0.00840616	0.13241
622202	mCG4123.1	Slc37a2	solute carrier family 37 (glycerol-3-phosphate transporter), member 2	1.70568	0.770345	0.0173618	0.136767
360972	mCG13189.1	Npn3	neoplastic progression 3	1.69902	0.764699	0.00323849	0.132042
409228	mCG11692.2	Pex12	peroxisomal biogenesis factor 12	1.69656	0.762611	0.0349288	0.151032
378643	mCG121149.2	Uty	ubiquitously transcribed tetratricopeptide repeat gene, Y chromosome	1.69513	0.761398	0.00680835	0.132042
898533	mCG1050351;mCG1050350	Fpr-rs7	formyl peptide receptor, related sequence 7	1.69355	0.760055	0.00927231	0.13241
394386	mCG13014.2	Retn	resistin	1.69125	0.75809	0.048064	0.160262
417300	mCG122230.1	Pkn2	protein kinase N2	1.69062	0.757556	0.00636999	0.132042
685547	mCG1473.2	Pctp	phosphatidylcholine transfer protein	1.69031	0.75729	0.035127	0.151033
310123	mCG4943.2	Coq6	coenzyme Q6 homolog (yeast)	1.68868	0.755894	0.0294936	0.148009
480507	mCG23300.2	Eps8l2	EPS8-like 2	1.68595	0.753562	0.0410912	0.155738
511921	mCG23193	Myd116	myeloid differentiation primary response gene 116	1.67642	0.745388	0.0014283	0.127779
925766	mCG7476.2	Ddx25	DEAD (Asp-Glu-Ala-Asp) box polypeptide 25	1.67367	0.743014	0.0430556	0.157055
332417	mCG16509.2	Slc25a20	solute carrier family 25 (mitochondrial carnitine/acylcarnitine translocase), member 20	1.66887	0.738869	0.0383192	0.153829
327658	mCG120316	Smad5	MAD homolog 5 (Drosophila)	1.66393	0.734595	0.0299216	0.148009
609193	mCG13019.2	Amt	aminomethyltransferase	1.66255	0.733394	0.00937766	0.13241
918834	mCG16502.1	Fastk	Fas-activated serine/threonine kinase	1.66103	0.732074	0.0337781	0.150313
561239	mCG13613.1	Gprc5c	G protein-coupled receptor, family C, group 5, member C	1.65796	0.729405	0.00587375	0.132042
367646	mCG22472.2	Dus4l	dihydrouridine synthase 4-like (S. cerevisiae)	1.65789	0.729352	0.0400532	0.155325
748865	mCG20609.3	Rps6ka5	ribosomal protein S6 kinase, polypeptide 5	1.65537	0.727151	0.0274257	0.146608
760865	mCG1291.2	Rnf128	ring finger protein 128	1.6547	0.726572	0.0076816	0.132042
355470	mCG49395.2	Hist1h2bh	histone 1, H2bh	1.65282	0.724928	0.018674	0.138792
475296	mCG145685.1	Brunol4	bruno-like 4, RNA binding protein (Drosophila)	1.652	0.724214	0.0126469	0.134348
396384	mCG130959	Kif21b	kinesin family member 21B	1.65121	0.723525	0.00208512	0.130082
714139	mCG19056.2	Rab11fip4	RAB11 family interacting protein 4 (class II)	1.65022	0.722659	0.0265359	0.145673
418496	mCG3846.2	Rhobtb2	Rho-related BTB domain containing 2	1.64266	0.716031	0.0374191	0.1533
500905	mCG127915.2	Gbe1	glucan (1,4-alpha-), branching enzyme 1	1.63922	0.713011	0.00226793	0.13026
496991	mCG8708.2	Skb1	SKB1 homolog (S. pombe)	1.63895	0.712772	0.022705	0.143018
490536	mCG23288.3	Tspan4	tetraspanin 4	1.63836	0.71225	0.00412255	0.132042
844029	mCG3785.2	Hoxb9	homeo box B9	1.63684	0.710909	0.0472234	0.159531
899001	mCG50370	Gemin4	gem (nuclear organelle) associated protein 4	1.63631	0.710443	0.0224789	0.142941
806918	mCG140935	Ebf2	early B-cell factor 2	1.63628	0.710424	0.0130258	0.134348
313402	mCG12632.2	Thap4	THAP domain containing 4	1.63457	0.708909	0.0222952	0.142446
777662	mCG8801.2	Pmm1	phosphomannomutase 1	1.63266	0.707227	0.0104128	0.132716
700456	mCG4019.2	Cspg4	chondroitin sulfate proteoglycan 4	1.62909	0.704064	0.0324138	0.150085
382217	mCG130135.1	Fyttd1	forty-two-three domain containing 1	1.62807	0.703166	0.00317428	0.132042
446561	mCG18727.1	Abca2	ATP-binding cassette, sub-family A (ABC1), member 2	1.62767	0.702807	0.0408601	0.155589
656907	mCG116347	Wdr4	WD repeat domain 4	1.62336	0.69898	0.00840764	0.13241
860625	NM_020013.2	Fgf21	fibroblast growth factor 21	1.62301	0.698675	0.0498085	0.161965
782998	mCG5801.1	Mpp5	membrane protein, palmitoylated 5 (MAGUK p55 subfamily member 5)	1.61806	0.694261	0.0137734	0.134348
913451	mCG15400.3	Adssl1	adenylosuccinate synthetase like 1	1.61764	0.693892	0.0255553	0.145116
527450	mCG122064.1	X99384	cDNA sequence X99384	1.61408	0.690714	0.0427344	0.156825
829551	mCG3726.1	Pdrg1	p53 and DNA damage regulated 1	1.614	0.690641	0.0227011	0.143018
791350	mCG127241.1	Pacs1l	phosphofurin acidic cluster sorting protein 1-like	1.60703	0.6844	0.0168374	0.136455
577127	mCG129047.1	Atp5j	ATP synthase, H+ transporting, mitochondrial F0 complex, subunit F	1.60651	0.683934	0.0159248	0.135007
832595	mCG2006.3	Agl	amylo-1,6-glucosidase, 4-alpha-glucanotransferase	1.60442	0.682055	0.00980981	0.13241
779835	mCG133315.1	Prss18	protease, serine, 18	1.60424	0.68189	0.0337541	0.150289
387332	mCG18841.2	Cox7a2	cytochrome c oxidase, subunit VIIa 2	1.6036	0.681313	0.0291691	0.148009
912047	mCG21014.2	Rgs10	regulator of G-protein signalling 10	1.60234	0.680176	0.0111229	0.13344
593628	mCG67920.1	Eif3s4	eukaryotic translation initiation factor 3, subunit 4 (delta)	1.60209	0.679956	0.0452465	0.158265
322844	mCG1307.1	Per3	period homolog 3 (Drosophila)	1.6015	0.679425	0.0114709	0.13344
300428	mCG23342.2	Dvl1	dishevelled, dsh homolog 1 (Drosophila)	1.59952	0.677642	0.00637268	0.132042
914308	mCG145770	Egfl4	EGF-like-domain, multiple 4	1.59724	0.675584	0.0390466	0.154518
783204	mCG20099.2	Kif13a	kinesin family member 13A	1.59481	0.673386	0.0120162	0.133557
300409	mCG13245.1	Nfe2l1	nuclear factor, erythroid derived 2,-like 1	1.59323	0.671955	0.00159199	0.127779
298812	mCG19869.1	Csl	citrate synthase like	1.59237	0.671179	0.023328	0.143324
663817	mCG133024.1	Gpr35	G protein-coupled receptor 35	1.59219	0.671017	0.0264563	0.145591
750011	mCG23712.3	Cyp4f13	cytochrome P450, family 4, subfamily f, polypeptide 13	1.58954	0.66861	0.00206388	0.129759
487582	mCG7960.3	Gpatc2	G patch domain containing 2	1.58751	0.666766	0.0162993	0.135754
501484	mCG18214.2	Pappa	pregnancy-associated plasma protein A	1.58515	0.664618	0.0402884	0.155581
680551	mCG5533.2	Lmyc1	lung carcinoma myc related oncogene 1	1.58438	0.663919	0.0029606	0.132042
924673	mCG5866.1	Gtlf3a	gene trap locus F3a	1.58045	0.660337	0.00766958	0.132042
301214	mCG140986	Mdn1	midasin homolog (yeast)	1.57876	0.658788	0.0179827	0.138151
707674	mCG19988.2	Efhd2	EF hand domain containing 2	1.57804	0.658134	0.0301593	0.148197
334859	mCG1547.1	Mll	myeloid/lymphoid or mixed-lineage leukemia	1.57718	0.657348	0.0116947	0.13344
807589	mCG3741.3	Setbp1	SET binding protein 1	1.57556	0.655863	0.0217782	0.141986
652285	mCG17591.2	Rarg	retinoic acid receptor, gamma	1.57396	0.654398	0.0315877	0.149251
774283	mCG22228.3	Rps27	ribosomal protein S27	1.57055	0.651267	0.0237522	0.144013
588026	mCG13242.2	Cbx1	chromobox homolog 1 (Drosophila HP1 beta)	1.56977	0.650553	0.0129952	0.134348
422733	mCG22990.2	Angptl4	angiopoietin-like 4	1.56812	0.649035	0.00611458	0.132042
580920	mCG17806.2	Tmem37	transmembrane protein 37	1.56805	0.648975	0.0237009	0.143888
369915	mCG12976.1	Ssb	Sjogren syndrome antigen B	1.56693	0.647943	0.0159775	0.135007
555568	mCG116470.2	Ndufa1	NADH dehydrogenase (ubiquinone) 1 alpha subcomplex, 1	1.56632	0.647375	0.00246907	0.132042
475056	mCG21254.2	Cttn	cortactin	1.56307	0.644386	0.0247403	0.145001
843784	mCG19442.2	Man2a2	mannosidase 2, alpha 2	1.56232	0.643692	0.0138814	0.134348
589780	mCG50373.1	G6pd2	glucose-6-phosphate dehydrogenase 2	1.56221	0.643585	0.0250339	0.145116
408476	mCG21716.1	Ahcyl1	S-adenosylhomocysteine hydrolase-like 1	1.55897	0.640591	0.00441684	0.132042
359957	mCG22301.1	Grb14	growth factor receptor bound protein 14	1.5564	0.638212	0.0145034	0.134837
825494	mCG4888.1	Apoc2	apolipoprotein C-II	1.55627	0.638091	0.00707798	0.132042
897160	mCG140331;mCG129750.1	Cecr2	cat eye syndrome chromosome region, candidate 2 homolog (human)	1.55514	0.637042	0.0408164	0.155589
398003	mCG8414.2	Pfkm	phosphofructokinase, muscle	1.5543	0.636268	0.01226	0.134024
865379	mCG124136.1	Pank1	pantothenate kinase 1	1.55066	0.632884	0.0468013	0.159252
851776	mCG22500.3	Acadvl	acyl-Coenzyme A dehydrogenase, very long chain	1.54694	0.629419	0.00834053	0.13241
477349	mCG23666.2	Pdgfa	platelet derived growth factor, alpha	1.54687	0.629349	0.0052394	0.132042
437163	mCG140090.1	Utx	ubiquitously transcribed tetratricopeptide repeat gene, X chromosome	1.54476	0.627384	0.00316004	0.132042
922147	mCG17562.1	Pbxip1	pre-B-cell leukemia transcription factor interacting protein 1	1.54379	0.626479	0.028065	0.147145
901543	mCG49394.1	Hist1h2ao	histone 1, H2ao	1.54297	0.625711	0.0198795	0.139896
718947	mCG131848.2	Comt	catechol-O-methyltransferase	1.54024	0.623156	0.024803	0.145001
644500	mCG127205.2	Cnnm3	cyclin M3	1.53702	0.620132	0.00511509	0.132042
906439	mCG123487.1	Ndufs2	NADH dehydrogenase (ubiquinone) Fe-S protein 2	1.53688	0.620004	0.0149064	0.134854
813717	mCG8964.1	Mpdz	multiple PDZ domain protein	1.53387	0.617174	0.00544908	0.132042
336342	mCG10730.2	Usp2	ubiquitin specific protease 2	1.52726	0.61095	0.00920105	0.13241
348614	mCG20601.2	Mki67	antigen identified by monoclonal antibody Ki 67	1.52715	0.610838	0.0371702	0.153018
653392	mCG6887.1	Pop7	processing of precursor 7, ribonuclease P family, (S. cerevisiae)	1.52297	0.606888	0.00322815	0.132042
908629	mCG20779.2	Aven	apoptosis, caspase activation inhibitor	1.5229	0.606825	0.0368655	0.15258
915343	mCG22061.2	Cideb	cell death-inducing DNA fragmentation factor, alpha subunit-like effector B	1.52108	0.605093	0.0458163	0.15866
379744	mCG119829.2	Sec14l1	SEC14-like 1 (S. cerevisiae)	1.52076	0.604795	0.0197568	0.139758
549097	mCG22502.2	Eif5a	eukaryotic translation initiation factor 5A	1.52067	0.604711	0.000555339	0.127779
606496	mCG16590.2	Rnpepl1	arginyl aminopeptidase (aminopeptidase B)-like 1	1.52017	0.604234	0.0151026	0.134878
916478	mCG114306.1	Ibrdc2	IBR domain containing 2	1.51905	0.603173	0.0256776	0.145116
340526	mCG141926	Gpd2	glycerol phosphate dehydrogenase 2, mitochondrial	1.51828	0.602438	0.00226769	0.13026
417006	mCG125227	Neu3	neuraminidase 3	1.51744	0.601642	0.00891821	0.13241
891684	mCG8712.2	Psmb5	proteasome (prosome, macropain) subunit, beta type 5	1.51546	0.599754	0.0359365	0.151696
711373	mCG134306.1	Mrpl51	mitochondrial ribosomal protein L51	1.51398	0.598347	0.00405266	0.132042
690276	mCG6728.2	Lama5	laminin, alpha 5	1.51195	0.596414	0.0484803	0.160703
430254	mCG4672.2	Mkrn1	makorin, ring finger protein, 1	1.51173	0.596196	0.0076564	0.132042
377424	mCG14258.2	Akap8l	A kinase (PRKA) anchor protein 8-like	1.51119	0.595688	0.0359042	0.151631
865862	mCG122761.1	Cacna1a	calcium channel, voltage-dependent, P/Q type, alpha 1A subunit	1.51119	0.595687	0.0491219	0.161185
603959	mCG4352.1	Ppm1l	protein phosphatase 1 (formerly 2C)-like	1.50876	0.593367	0.00270301	0.132042
924958	mCG21383.3	Ogdh	oxoglutarate dehydrogenase (lipoamide)	1.50729	0.591962	0.0489575	0.161087
496317	mCG19855.3	Pdcd4	programmed cell death 4	1.50544	0.590187	0.0215036	0.141986
828078	mCG10303.2	Sfxn2	sideroflexin 2	1.50224	0.587119	0.0341403	0.150711
896586	mCG1735.3	Cox7c	cytochrome c oxidase, subunit VIIc	1.50205	0.586931	0.00546425	0.132042
473479	mCG6644	Gsg2	germ cell-specific gene 2	1.49992	0.58489	0.00172806	0.127779
874207	mCG2997.2	Ech1	enoyl coenzyme A hydratase 1, peroxisomal	1.49925	0.584239	0.00413996	0.132042
914187	mCG15978.2	Dusp10	dual specificity phosphatase 10	1.49769	0.582743	0.0150121	0.134854
491407	mCG3110.2	Ndg2	Nur77 downstream gene 2	1.49659	0.581675	0.0132954	0.134348
929472	mCG129359.1	Ntsr2	neurotensin receptor 2	1.49639	0.581489	0.01185	0.13344
437589	mCG16329.2	Letm1	leucine zipper-EF-hand containing transmembrane protein 1	1.49571	0.580829	0.0450651	0.158136
632193	mCG2751.2	Sec63	SEC63-like (S. cerevisiae)	1.495	0.580148	0.00677951	0.132042
923835	mCG120307.1	Zadh2	zinc binding alcohol dehydrogenase, domain containing 2	1.49481	0.579963	0.0166511	0.136292
437964	mCG1040960.1	Mcts1	malignant T cell amplified sequence 1	1.49289	0.578106	0.0442972	0.157623
755543	mCG14058.2	Qtrt1	queuine tRNA-ribosyltransferase 1	1.492	0.577247	0.00375692	0.132042
499488	mCG18902.2	Rrm2	ribonucleotide reductase M2	1.48817	0.57354	0.00411143	0.132042
396316	mCG13471.2	St7	Suppression of tumorigenicity 7	1.48665	0.572065	0.0389831	0.154518
627882	mCG18805.1	Sesn1	sestrin 1	1.48514	0.570598	0.0436657	0.157401
546340	mCG20410.2	Rhoq	ras homolog gene family, member Q	1.48512	0.570578	0.0370956	0.152906
624783	mCG16531.1	Osgep	O-sialoglycoprotein endopeptidase	1.48457	0.570049	0.0237566	0.144013
484616	mCG17641.2	Rhbdl1	rhomboid, veinlet-like 1 (Drosophila)	1.48342	0.568928	0.0309443	0.148719
407381	mCG4197.3	Serhl	serine hydrolase-like	1.48293	0.568454	0.0157918	0.135007
536226	mCG18905.2	Cwf19l1	CWF19-like 1, cell cycle control (S. pombe)	1.48245	0.567984	0.0313343	0.149013
919441	mCG8826.1	Sema4a	sema domain, immunoglobulin domain (Ig), transmembrane domain (TM) and short cytoplasmic domain, (semaphorin) 4A	1.48224	0.56778	0.00904095	0.13241
431551	mCG23421.3	Frag1	FGF receptor activating protein 1	1.48071	0.566286	0.00310697	0.132042
875979	mCG6797.1	Chkb	choline kinase beta	1.48001	0.565609	0.0368881	0.152635
809812	mCG6720.1	Arfgap1	ADP-ribosylation factor GTPase activating protein 1	1.47995	0.565544	0.0280049	0.147031
716795	mCG128172.2	Stch	stress 70 protein chaperone, microsome-associated, human homolog	1.47927	0.564884	0.0464713	0.159222
627396	mCG11082.1	Igf2	insulin-like growth factor 2	1.47871	0.564342	0.00203285	0.129007
638606	mCG3934.1	Mell1	mel transforming oncogene-like 1	1.47676	0.562437	0.0186442	0.138792
338888	mCG12884.1	Hes6	hairy and enhancer of split 6 (Drosophila)	1.47619	0.561874	0.0276041	0.146665
911379	mCG20043.1	Ubxd2	UBX domain containing 2	1.47607	0.561765	0.00791313	0.13241
844889	mCG119685.1	Ogt	O-linked N-acetylglucosamine (GlcNAc) transferase (UDP-N-acetylglucosamine:polypeptide-N-acetylglucosaminyl transferase)	1.47598	0.561675	0.0249772	0.145116
494056	mCG117539.1	Hspe1	heat shock protein 1 (chaperonin 10)	1.47588	0.561574	0.0102174	0.13241
761065	mCG17361.1	Nktr	natural killer tumor recognition sequence	1.4735	0.559252	0.0438195	0.157435
733569	mCG133861.1	Cyp27a1	cytochrome P450, family 27, subfamily a, polypeptide 1	1.47093	0.556729	0.0131747	0.134348
907665	mCG10728.2	Phldb1	pleckstrin homology-like domain, family B, member 1	1.47054	0.556348	0.0155857	0.135007
335092	mCG125408	Got1	glutamate oxaloacetate transaminase 1, soluble	1.4702	0.556012	0.0299708	0.148009
926136	mCG128604.2;mCG1492.3	Srr	serine racemase	1.46935	0.555176	0.0250741	0.145116
921013	mCG20927.1;mCG49040.2	Ube2s	ubiquitin-conjugating enzyme E2S	1.46931	0.55514	0.0496387	0.161804
738405	mCG10767.1	Dhx32	DEAH (Asp-Glu-Ala-His) box polypeptide 32	1.46917	0.554998	0.0184949	0.138648
562954	mCG10563.1	Sucla2	succinate-Coenzyme A ligase, ADP-forming, beta subunit	1.46891	0.554746	0.0128619	0.134348
615460	mCG16652.2	Lancl2	LanC (bacterial lantibiotic synthetase component C)-like 2	1.4676	0.55346	0.000128322	0.123232
524279	mCG5836.2	Mafk	v-maf musculoaponeurotic fibrosarcoma oncogene family, protein K (avian)	1.4675	0.55336	0.0312217	0.149013
334723	mCG18181.2	Nrbf1	nuclear receptor binding factor 1	1.46622	0.5521	0.0269515	0.146592
633342	mCG12257.2	Qrsl1	glutaminyl-tRNA synthase (glutamine-hydrolyzing)-like 1	1.4654	0.551292	0.0428632	0.156834
911606	mCG127899.1	Spire1	spire homolog 1 (Drosophila)	1.46197	0.547916	0.0182271	0.138529
855753	mCG16482.2;mCG116410	Uqcrc1	ubiquinol-cytochrome c reductase core protein 1	1.46144	0.547391	0.0377405	0.153456
881338	mCG17630.1	Metrn	meteorin, glial cell differentiation regulator	1.46092	0.546874	0.00915988	0.13241
463074	mCG7246.2	Grik5	glutamate receptor, ionotropic, kainate 5 (gamma 2)	1.45702	0.54302	0.000755998	0.127779
923975	mCG5517.3	Hbld1	HESB like domain containing 1	1.45695	0.542955	0.0167056	0.136367
829555	mCG6069	Akr1b8	aldo-keto reductase family 1, member B8	1.45571	0.541727	0.0177996	0.138151
566906	mCG129300.1	St3gal5	ST3 beta-galactoside alpha-2,3-sialyltransferase 5	1.45445	0.540469	0.0140713	0.134348
408566	mCG18755	Fut7	fucosyltransferase 7	1.45403	0.540052	0.0105891	0.132962
912996	mCG9314.1	Clk3	CDC-like kinase 3	1.45273	0.538769	0.0322219	0.150085
526667	mCG5191.3	Mars	methionine-tRNA synthetase	1.45268	0.538715	0.0223325	0.142515
487428	mCG18745.1	Traf2	Tnf receptor-associated factor 2	1.45182	0.537864	0.00619384	0.132042
655707	mCG23321.1	Atp13a1	ATPase type 13A1	1.4506	0.536646	0.0212505	0.141485
580416	mCG6297.1	Mrpl46	mitochondrial ribosomal protein L46	1.44973	0.535786	0.0181175	0.138151
406320	mCG115258.1	Cdk6	cyclin-dependent kinase 6	1.44807	0.534128	0.0243589	0.14449
765900	mCG1679.1	Xrcc3	X-ray repair complementing defective repair in Chinese hamster cells 3	1.44636	0.532432	0.0106376	0.132962
327059	mCG122824	Baiap2l1	BAI1-associated protein 2-like 1	1.44593	0.531998	0.00523124	0.132042
496719	mCG17985.1	Cpt2	carnitine palmitoyltransferase 2	1.44457	0.530637	0.0100206	0.13241
736076	mCG6721.2	Ogfr	opioid growth factor receptor	1.44393	0.530001	0.00641496	0.132042
428202	mCG2870.1	Smurf2	SMAD specific E3 ubiquitin protein ligase 2	1.44328	0.529352	0.0274851	0.146608
529650	mCG117711.1	Araf	v-raf murine sarcoma 3611 viral oncogene homolog	1.44202	0.528089	0.0112762	0.13344
504962	mCG50003.2	Hig1	hypoxia induced gene 1	1.44163	0.527701	0.0190539	0.139009
484731	mCG23710.2	Txnrd1	thioredoxin reductase 1	1.441	0.52707	0.00961457	0.13241
557501	mCG132428.1	Ubr1	ubiquitin protein ligase E3 component n-recognin 1	1.43949	0.525559	0.00815473	0.13241
924862	mCG123418.1	Arntl	aryl hydrocarbon receptor nuclear translocator-like	1.43827	0.524333	0.0148352	0.134854
569235	mCG1040663.2	Ecgf1	endothelial cell growth factor 1 (platelet-derived)	1.43821	0.524272	0.00152479	0.127779
570831	mCG4390.3	Tspan17	tetraspanin 17	1.43796	0.52402	0.00842495	0.13241
774409	mCG128724.2	Alg1	asparagine-linked glycosylation 1 homolog (yeast, beta-1,4-mannosyltransferase)	1.43631	0.522363	0.0366217	0.152331
847838	mCG19862.2	Arl2	ADP-ribosylation factor-like 2	1.43511	0.521162	0.00966041	0.13241
741541	mCG2573.2	Cstf1	cleavage stimulation factor, 3' pre-RNA, subunit 1	1.43333	0.519367	0.0247292	0.145001
851187	mCG17332.2	Rab3ip	RAB3A interacting protein	1.43278	0.518813	0.00449673	0.132042
762676	mCG14495.1	Gna12	guanine nucleotide binding protein, alpha 12	1.43266	0.518701	0.0487764	0.161087
756895	mCG2770.2	Rpa3	replication protein A3	1.43249	0.518522	0.0468057	0.159252
754610	mCG16026.1	Brap	BRCA1 associated protein	1.43086	0.516883	0.0239768	0.144013
426068	mCG22972.2	Ubxd1	UBX domain containing 1	1.43024	0.516255	0.00767265	0.132042
904734	mCG123227.1	Pcca	propionyl-Coenzyme A carboxylase, alpha polypeptide	1.42939	0.515401	0.0370438	0.152842
411788	mCG54290.2	Slc16a10	solute carrier family 16 (monocarboxylic acid transporters), member 10	1.42934	0.51535	0.0355568	0.151454
540321	mCG140115	Kif3c	kinesin family member 3C	1.42643	0.512404	0.034971	0.151032
778461	mCG19093.2	Dgat2	diacylglycerol O-acyltransferase 2	1.42608	0.512059	0.0291946	0.148009
756314	mCG142474.1	Hira	histone cell cycle regulation defective homolog A (S. cerevisiae)	1.42474	0.510699	0.0364952	0.152139
923259	mCG145311	Ddx54	DEAD (Asp-Glu-Ala-Asp) box polypeptide 54	1.42322	0.509157	0.033362	0.150085
545593	mCG7800.3	Trim45	tripartite motif-containing 45	1.42229	0.508219	0.0127286	0.134348
908871	mCG5214.2	Scand1	SCAN domain-containing 1	1.4216	0.507514	0.0452369	0.158265
842956	mCG146059.1	Gopc	golgi associated PDZ and coiled-coil motif containing	1.4206	0.5065	0.035972	0.151707
767843	mCG9655.1	Pdhx	pyruvate dehydrogenase complex, component X	1.41925	0.505131	0.00481596	0.132042
896854	mCG1735.3	Cox7c	cytochrome c oxidase, subunit VIIc	1.41845	0.50432	0.048848	0.161087
454810	mCG127990.2	Mapkap1	mitogen-activated protein kinase associated protein 1	1.417	0.502842	0.00863132	0.13241
467297	mCG14268.2	Nhlrc2	NHL repeat containing 2	1.41626	0.502082	0.0203528	0.140475
456390	mCG22089.2	Oplah	5-oxoprolinase (ATP-hydrolysing)	1.41506	0.500867	0.0341727	0.150711
914355	mCG11337.2	Dna2l	DNA2 DNA replication helicase 2-like (yeast)	1.41447	0.500258	0.0146401	0.134854
910715	mCG14712.2	Sepm	selenoprotein M	1.41382	0.499597	0.00910894	0.13241
576697	mCG19634.2	Gna13	guanine nucleotide binding protein, alpha 13	1.41349	0.499263	0.00618078	0.132042
885310	mCG11787.2	Snx15	sorting nexin 15	1.41016	0.495858	0.0340547	0.150707
566955	mCG23503.2	Kcnk3	potassium channel, subfamily K, member 3	1.40952	0.495206	0.0222115	0.142192
912715	mCG3866.2	Pitpnm1	phosphatidylinositol membrane-associated 1	1.40888	0.494551	0.0114479	0.13344
494351	mCG5412.2	Lycat	lysocardiolipin acyltransferase	1.40813	0.493779	0.0198422	0.139896
915586	mCG19863.1	Banf1	barrier to autointegration factor 1	1.4069	0.492524	0.0201575	0.140166
360619	mCG129329	Tbc1d12	TBC1D12: TBC1 domain family, member 12	1.40658	0.492188	0.0167909	0.136455
924067	mCG22271.1	Ndufa8	NADH dehydrogenase (ubiquinone) 1 alpha subcomplex, 8	1.40651	0.49212	0.0416468	0.156217
489618	mCG11589.1	Rbks	ribokinase	1.40633	0.491931	0.00742021	0.132042
566195	mCG142083	Pwwp2	PWWP domain containing 2	1.40625	0.491857	0.0188768	0.13882
881148	mCG7651.1	Bckdha	branched chain ketoacid dehydrogenase E1, alpha polypeptide	1.40587	0.491462	0.0326189	0.150085
911834	mCG20468.3	Nutf2	nuclear transport factor 2	1.40466	0.490219	0.00553461	0.132042
836589	mCG10036.2	Nkiras1	NFKB inhibitor interacting Ras-like protein 1	1.40454	0.490097	0.00994895	0.13241
862810	mCG12364.1	Fn3k	fructosamine 3 kinase	1.40423	0.489777	0.0314668	0.149238
360318	mCG20822.1	Rps6ka1	ribosomal protein S6 kinase polypeptide 1	1.40401	0.489553	0.0450585	0.158136
406804	mCG5584.2	Clpp	caseinolytic protease, ATP-dependent, proteolytic subunit homolog (E. coli)	1.40224	0.487738	0.0125072	0.134211
492807	mCG19274.3	Creb3	cAMP responsive element binding protein 3	1.3992	0.484607	0.0335151	0.150085
760762	mCG140109	Uckl1	uridine-cytidine kinase 1-like 1	1.39888	0.484274	0.0486338	0.160925
783232	mCG12874.2	Lrrfip1	leucine rich repeat (in FLII) interacting protein 1	1.39719	0.482529	0.017425	0.136876
909271	mCG15016.1	Surb7	SRB7 (supressor of RNA polymerase B) homolog (S. cerevisiae)	1.39647	0.481784	0.0178751	0.138151
744893	mCG14046.2	Mrpl4	mitochondrial ribosomal protein L4	1.39516	0.480427	0.0196475	0.139746
932918	mCG9615.2	Sec14l4	SEC14-like 4 (S. cerevisiae)	1.39417	0.479406	0.0163281	0.135754
687650	mCG15033.1	Aatk	apoptosis-associated tyrosine kinase	1.39412	0.479354	0.0335255	0.150085
750816	mCG48628.1	Hist1h2bf	histone 1, H2bf	1.39397	0.479203	0.00996396	0.13241
555234	mCG16544.1	Ppp5c	protein phosphatase 5, catalytic subunit	1.39388	0.479101	0.0415571	0.156217
890219	mCG129309.2	Rbed1	RNA binding motif and ELMO domain 1	1.39081	0.475927	0.0234335	0.143462
547907	mCG11709.2	Guk1	guanylate kinase 1	1.3902	0.475295	0.00097036	0.127779
341817	mCG7725.2	Hfe	hemochromatosis	1.38932	0.474383	0.0152132	0.134887
621581	mCG23379.1	Prr6	proline-rich polypeptide 6	1.38602	0.470945	0.00193407	0.127821
778366	mCG3541.2	Acacb	acetyl-Coenzyme A carboxylase beta	1.38492	0.469799	0.00742929	0.132042
916748	mCG14793.1	Lsm4	LSM4 homolog, U6 small nuclear RNA associated (S. cerevisiae)	1.38491	0.46979	0.00724412	0.132042
773417	mCG116575.1	Ptcd2	pentatricopeptide repeat domain 2	1.38452	0.469382	0.00585809	0.132042
744815	mCG141122.1	Optn	optineurin	1.38427	0.469123	0.00024324	0.123232
614321	mCG22323.2	Bat2d	BAT2 domain containing 1	1.384	0.468849	0.0125059	0.134211
828150	mCG22342.2	Brms1l	breast cancer metastasis-suppressor 1-like	1.38313	0.467937	0.0391951	0.154518
754088	mCG22329.2	Ust	uronyl-2-sulfotransferase	1.38253	0.467313	0.0234141	0.143462
437823	NM_021354.1	Drg2	developmentally regulated GTP binding protein 2	1.38246	0.467239	0.0452073	0.158265
897092	mCG7057.2;mCG141303;mCG55570.1	Ndufc2	NADH dehydrogenase (ubiquinone) 1, subcomplex unknown, 2	1.38213	0.466897	0.0373995	0.153298
542048	mCG17362.1	Deb1	differentially expressed in B16F10 1	1.38057	0.465269	0.0171612	0.136767
442221	mCG10025.4	Mrpl36	mitochondrial ribosomal protein L36	1.38044	0.465132	0.0339803	0.150707
823108	mCG17519.1	Pte1	peroxisomal acyl-CoA thioesterase 1	1.37953	0.464177	0.0336242	0.150085
326344	mCG8436.2	Tbc1d8	TBC1 domain family, member 8	1.37806	0.462641	0.0211639	0.14125
696814	mCG142033	Clpx	caseinolytic protease X (E.coli)	1.3769	0.46142	0.0104859	0.132716
540643	mCG5274.2	Enpep	glutamyl aminopeptidase	1.37659	0.4611	0.00548655	0.132042
865313	mCG18867.3	Rnf123	ring finger protein 123	1.37644	0.460944	0.0213133	0.141662
790032	mCG127620.2	Cyp26b1	cytochrome P450, family 26, subfamily b, polypeptide 1	1.3754	0.459847	0.0142479	0.134359
519573	mCG1030180	Cstad	CSA-conditional, T cell activation-dependent protein	1.37486	0.459286	0.0333381	0.150085
847357	mCG19525.2	Ppm1m	protein phosphatase 1M	1.37436	0.458763	0.0480627	0.160262
642051	mCG7055.2	Aqp11	aquaporin 11	1.37278	0.457101	0.040877	0.155589
873799	mCG140618	Jmjd3	jumonji domain containing 3	1.37264	0.456958	0.005608	0.132042
467017	mCG23064.2	Lime1	Lck interacting transmembrane adaptor 1	1.37178	0.456052	0.0189293	0.13882
902389	mCG13379.2;mCG49160.2	Cdc34	cell division cycle 34 homolog (S. cerevisiae)	1.37031	0.454503	0.00727243	0.132042
570283	mCG23356.2	Mib2	mindbomb homolog 2 (Drosophila)	1.36755	0.451589	0.0466732	0.159252
770305	mCG4776.2	Chordc1	cysteine and histidine-rich domain (CHORD)-containing, zinc-binding protein 1	1.36546	0.449386	0.00682911	0.132042
747903	mCG15707.1	Dnmt2	DNA methyltransferase 2	1.36511	0.449014	0.0225069	0.142985
448011	mCG4407.2	Wdr37	WD repeat domain 37	1.36486	0.448749	0.00879259	0.13241
906557	mCG1913.2	Dnajd1	DnaJ (Hsp40) homolog, subfamily D, member 1	1.36473	0.448616	0.00660104	0.132042
339114	mCG9567.2	Il15ra	interleukin 15 receptor, alpha chain	1.36412	0.447971	0.0286682	0.147634
898456	mCG132213.1;mCG17434.1	Uck1	uridine-cytidine kinase 1	1.36182	0.445532	0.0392421	0.154518
924534	mCG119970.1	Wdr36	WD repeat domain 36	1.36004	0.443647	0.0169563	0.136455
342632	mCG9816.2	Nfx1	nuclear transcription factor, X-box binding 1	1.35997	0.443573	0.0148853	0.134854
569408	mCG12877.3	Asb1	ankyrin repeat and SOCS box-containing protein 1	1.35975	0.443346	0.0187169	0.138792
919754	mCG118389.1;mCG115350.1	Pwp2h	PWP2 (periodic tryptophan protein) homolog, yeast	1.35938	0.44295	0.0187042	0.138792
364783	mCG126249.1	Hk2	hexokinase 2	1.35902	0.442568	0.0173041	0.136767
464035	mCG23444.3	Flt3l	FMS-like tyrosine kinase 3 ligand	1.35901	0.442555	0.000815942	0.127779
305378	mCG17468.2	Ahsa1	AHA1, activator of heat shock 90kDa protein ATPase homolog 1 (yeast)	1.35835	0.441859	0.0161518	0.135195
468161	mCG141150	Eif2b4	eukaryotic translation initiation factor 2B, subunit 4 delta	1.35741	0.440852	0.0103089	0.13241
819177	mCG141901.1	Pde1a	phosphodiesterase 1A, calmodulin-dependent	1.35551	0.438836	0.0310969	0.148922
888138	mCG66260.1	Dand5	DAN domain family, member 5	1.3549	0.438185	0.035155	0.151033
511226	mCG140380.1	Elac2	elaC homolog 2 (E. coli)	1.35436	0.437609	0.0270494	0.146592
549129	mCG145051	F11r	F11 receptor	1.35369	0.436893	0.0397138	0.154709
592219	mCG124892.1	Cd14	CD14 antigen	1.35341	0.436597	0.0332996	0.150085
364025	mCG16257.3	Eya3	eyes absent 3 homolog (Drosophila)	1.35173	0.434805	0.00943309	0.13241
621844	mCG133879.1	Gmppa	GDP-mannose pyrophosphorylase A	1.35159	0.434662	0.0150331	0.134854
760019	mCG21937.1	Mphosph1	M-phase phosphoprotein 1	1.3493	0.432215	0.00702975	0.132042
929523	mCG126650.1	Txnrd3	thioredoxin reductase 3	1.34916	0.432059	0.0330969	0.150085
323923	mCG3913.2	Ftsj1	Ftsj homolog 1 (E. coli)	1.34904	0.431934	0.0189138	0.13882
536774	mCG9823.3	Golph4	golgi phosphoprotein 4	1.34878	0.431651	0.00788234	0.13241
356216	mCG9295.2	Ubl7	ubiquitin-like 7 (bone marrow stromal cell-derived)	1.34858	0.431439	0.0447592	0.158117
402854	mCG130617.1	Mgll	monoglyceride lipase	1.34823	0.431072	0.0149287	0.134854
911023	mCG19856.1	Sf3b2	splicing factor 3b, subunit 2	1.34784	0.430644	0.0241718	0.144321
907742	mCG7681.3	Ppib	peptidylprolyl isomerase B	1.34702	0.429773	0.0305849	0.148539
303973	mCG15516.2	Hsd17b4	hydroxysteroid (17-beta) dehydrogenase 4	1.34669	0.429419	0.0184741	0.138646
755209	mCG5794.1	Sah	SA rat hypertension-associated homolog	1.3465	0.429216	0.00584003	0.132042
908383	mCG14381.2	Mak10	MAK10 homolog, amino-acid N-acetyltransferase subunit, (S. cerevisiae)	1.34647	0.429187	0.0224637	0.142941
553028	mCG124899.1	Harsl	histidyl-tRNA synthetase-like	1.34363	0.426132	0.0487567	0.161087
345004	mCG5000.3	Crsp2	cofactor required for Sp1 transcriptional activation, subunit 2	1.34323	0.425704	0.0187064	0.138792
722473	mCG141252	Rusc2	RUN and SH3 domain containing 2	1.34148	0.423825	0.0260735	0.145176
919747	mCG68132.2	S100a1	S100 calcium binding protein A1	1.33968	0.421885	0.0193321	0.139368
750999	mCG9814.2	Aptx	aprataxin	1.339	0.421158	0.0208852	0.141175
597826	mCG12307.2	Bach	brain acyl-CoA hydrolase	1.33874	0.420876	0.00778806	0.13241
642388	mCG8788.2	Aco2	aconitase 2, mitochondrial	1.33844	0.420555	0.00719204	0.132042
362557	mCG9143.1	Phlda3	pleckstrin homology-like domain, family A, member 3	1.33827	0.420374	0.0377967	0.153456
909216	mCG1040960.1	Mcts1	malignant T cell amplified sequence 1	1.33773	0.41979	0.0297742	0.148009
660856	mCG6486.2	Csrp2	cysteine and glycine-rich protein 2	1.3365	0.418456	0.0159716	0.135007
551351	mCG119799.1	Cox4i2	cytochrome c oxidase subunit IV isoform 2	1.33631	0.418253	0.0389733	0.154518
325739	mCG21174.2	Slc25a11	solute carrier family 25 (mitochondrial carrier oxoglutarate carrier), member 11	1.33555	0.417432	0.00483065	0.132042
344257	mCG13702.2	Psmd4	proteasome (prosome, macropain) 26S subunit, non-ATPase, 4	1.33553	0.417413	0.0422456	0.156474
441850	mCG1390.3	Nqo2	NAD(P)H dehydrogenase, quinone 2	1.33525	0.417106	0.0277656	0.146925
838309	mCG123160.1	Rnf125	ring finger protein 125	1.3349	0.416727	0.0488966	0.161087
705143	mCG1574.1	Mrpl28	mitochondrial ribosomal protein L28	1.33361	0.415333	0.0248034	0.145001
351350	mCG13906.3	Cant1	calcium activated nucleotidase 1	1.33352	0.415237	0.0113558	0.13344
570704	mCG12129.1	Hmg20b	high mobility group 20 B	1.33314	0.414826	0.029449	0.148009
469777	mCG18752.1	Lcn5	lipocalin 5	1.33285	0.414519	0.019142	0.139009
907161	mCG6851.2	Ptdsr	phosphatidylserine receptor	1.33273	0.414379	0.00240545	0.131753
509621	mCG3082.1	Arhgef11	Rho guanine nucleotide exchange factor (GEF) 11	1.3325	0.414141	0.0219758	0.141986
313028	mCG19222.1	Hmga2	high mobility group AT-hook 2	1.33221	0.413821	0.0271077	0.146592
381682	mCG20463.1	Pskh1	protein serine kinase H1	1.33145	0.412999	0.0173732	0.136767
929172	mCG1555.2	Sdccag33	serologically defined colon cancer antigen 33	1.3312	0.412733	0.0137676	0.134348
339017	mCG14385.3	Ick	intestinal cell kinase	1.33117	0.4127	0.0417247	0.156217
732125	mCG129336.1	Pcsk2	proprotein convertase subtilisin/kexin type 2	1.33041	0.411867	0.0400801	0.155325
766610	mCG23006	H2-Ke2	H2-K region expressed gene 2	1.32919	0.41055	0.0486817	0.160925
441768	mCG130112.1	Gabarapl1	gamma-aminobutyric acid (GABA(A)) receptor-associated protein-like 1	1.32891	0.410249	0.00754553	0.132042
823615	mCG18311.1	Ceecam1	cerebral endothelial cell adhesion molecule 1	1.32849	0.409785	0.00832859	0.13241
298816	mCG132969.2	Il17re	interleukin 17 receptor E	1.32731	0.408508	0.0307724	0.148632
579797	mCG19780.2	Pde7a	phosphodiesterase 7A	1.32728	0.408469	0.0209313	0.141175
898872	mCG1549.2	Atp5l	ATP synthase, H+ transporting, mitochondrial F0 complex, subunit g	1.32688	0.408035	0.0136313	0.134348
410720	mCG6239.1	Kcnv1	potassium channel, subfamily V, member 1	1.32514	0.406143	0.0133659	0.134348
924461	mCG2776.2	Glcci1	glucocorticoid induced transcript 1	1.32485	0.405828	0.0158919	0.135007
794697	mCG122380.2	Nfia	nuclear factor I/A	1.32364	0.404507	0.0186193	0.138792
517957	mCG12746.2	Lnx2	ligand of numb-protein X 2	1.32357	0.40443	0.0112885	0.13344
717624	mCG5708.2	Clec11a	C-type lectin domain family 11, member a	1.32181	0.40252	0.0264491	0.145591
375223	mCG142531	Dusp11	dual specificity phosphatase 11 (RNA/RNP complex 1-interacting)	1.3211	0.40174	0.0468515	0.159273
434412	mCG14292.2	Exosc1	exosome component 1	1.32046	0.401043	0.0142714	0.134359
819597	mCG3845.1	Polr3d	polymerase (RNA) III (DNA directed) polypeptide D	1.31814	0.398503	0.034228	0.150711
363517	mCG128948	Ociad2	OCIA domain containing 2	1.317	0.397255	0.0109687	0.13344
921346	mCG3378.2	Adarb1	adenosine deaminase, RNA-specific, B1	1.31672	0.396949	0.0289974	0.147898
376218	mCG16588.2	Gpc1	glypican 1	1.31622	0.396402	0.0239609	0.144013
477636	mCG11426.2	Pdhb	pyruvate dehydrogenase (lipoamide) beta	1.31578	0.395918	0.0255981	0.145116
523824	mCG14303	Avpi1	arginine vasopressin-induced 1	1.31575	0.395881	0.0372898	0.153193
609054	mCG18762.2	Fbxw5	F-box and WD-40 domain protein 5	1.31399	0.393959	0.0350348	0.151033
422312	mCG121576.1	Sel1h	Sel1 (suppressor of lin-12) 1 homolog (C. elegans)	1.31271	0.39255	0.0425938	0.156623
768318	mCG126926.1	Usp46	ubiquitin specific protease 46	1.3114	0.391103	0.0485065	0.160703
467882	mCG130546.1	Rpl41	ribosomal protein L41	1.31136	0.391063	0.023034	0.143253
344219	mCG6171.3	Pon2	paraoxonase 2	1.31107	0.39075	0.0343201	0.150711
762444	mCG119534.1	Ascc3	activating signal cointegrator 1 complex subunit 3	1.30993	0.389493	0.0326505	0.150085
905577	mCG145752	Mina	myc induced nuclear antigen	1.30973	0.389273	0.0409269	0.155589
928595	mCG19360.3	Slc25a12	solute carrier family 25 (mitochondrial carrier, Aralar), member 12	1.30848	0.387894	0.00388452	0.132042
883308	mCG122611.1	Tbl1xr1	transducin (beta)-like 1X-linked receptor 1	1.3084	0.387808	0.0113922	0.13344
865160	mCG20894.3	Pabpn1	poly(A) binding protein, nuclear 1	1.30739	0.386691	0.0298263	0.148009
634185	mCG8091.1	Slc6a8	solute carrier family 6 (neurotransmitter transporter, creatine), member 8	1.30739	0.38669	0.0209259	0.141175
300322	mCG21706.2	Jak1	Janus kinase 1	1.30667	0.385892	0.0164472	0.135935
349550	mCG1866.2	Hip1	huntingtin interacting protein 1	1.30656	0.385777	0.0449788	0.158136
867215	mCG57161.2	Tbl1x	transducin (beta)-like 1 X-linked	1.30645	0.385647	0.0439212	0.157496
932940	mCG5012.1	Oaz3	ornithine decarboxylase antizyme 3	1.30626	0.385441	0.0173887	0.136767
355261	mCG7474.2	Pus3	pseudouridine synthase 3	1.30596	0.385113	0.000671504	0.127779
705747	mCG16700.2	Bcl7b	B-cell CLL/lymphoma 7B	1.30564	0.384759	0.019758	0.139758
661523	mCG3886.1	Ighmbp2	immunoglobulin mu binding protein 2	1.30339	0.382266	0.0067828	0.132042
911768	mCG19720.2	Cln2	ceroid-lipofuscinosis, neuronal 2	1.30313	0.381982	0.00896051	0.13241
684983	mCG13475.2	Rdh10	retinol dehydrogenase 10 (all-trans)	1.30295	0.381787	0.0340264	0.150707
915475	mCG17426.2	Ptges2	prostaglandin E synthase 2	1.30263	0.381422	0.0376168	0.153438
477531	mCG21970.2	Manbal	mannosidase, beta A, lysosomal-like	1.30235	0.381112	0.0344588	0.150711
933131	mCG20509;mCG128496	Tceb2	transcription elongation factor B (SIII), polypeptide 2	1.30227	0.381032	0.0360373	0.151707
340535	mCG16571.2	Farp2	FERM, RhoGEF and pleckstrin domain protein 2	1.30084	0.37944	0.0120434	0.133744
887858	mCG132412	Ppp1r10	protein phosphatase 1, regulatory subunit 10	1.30069	0.379277	0.0376619	0.153438
867523	NM_134029.1	Nt5m	5',3'-nucleotidase, mitochondrial	1.30069	0.379273	0.0445307	0.157755
552590	mCG22578.2	Bet1l	blocked early in transport 1 homolog (S. cerevisiae)-like	1.29912	0.377531	0.0171374	0.136767
603206	mCG14037.2	Smarca4	SWI/SNF related, matrix associated, actin dependent regulator of chromatin, subfamily a, member 4	1.29847	0.376813	0.0166383	0.13626
327321	mCG140950.1	Sbf1	SET binding factor 1	1.29826	0.376577	0.039855	0.154976
902051	mCG2026.2;mCG17581.2	Tarbp2	TAR (HIV) RNA binding protein 2	1.2982	0.376515	0.0490133	0.161129
629693	mCG11531.1	Map3k7ip1	mitogen-activated protein kinase kinase kinase 7 interacting protein 1	1.29816	0.376473	0.0236512	0.143888
915376	mCG8358.2	Snx24	sorting nexing 24	1.29667	0.374806	0.039261	0.154518
813866	mCG17148.1	Arl6ip4	ADP-ribosylation factor-like 6 interacting protein 4	1.29598	0.374041	0.0454013	0.158362
575472	mCG132434	Pla2g4b	phospholipase A2, group IVB (cytosolic)	1.29542	0.373418	0.0302995	0.148267
379659	mCG12388.2	Eprs	glutamyl-prolyl-tRNA synthetase	1.29541	0.373409	0.00269843	0.132042
470378	mCG14243.3	Akap8	A kinase (PRKA) anchor protein 8	1.29445	0.372336	0.0482421	0.160333
810175	mCG5968.2	Ilvbl	ilvB (bacterial acetolactate synthase)-like	1.29392	0.371748	0.0114541	0.13344
453860	mCG126651.1	Chchd6	coiled-coil-helix-coiled-coil-helix domain containing 6	1.29378	0.37159	0.0135949	0.134348
785999	mCG18554.1	Ak1	adenylate kinase 1	1.29367	0.371464	0.0418742	0.156217
835887	mCG141526	Sec15l2	SEC15-like 2 (S. cerevisiae)	1.29351	0.371288	0.0224729	0.142941
908786	mCG128244.2	Eaf2	ELL associated factor 2	1.29296	0.370678	0.00091713	0.127779
749049	mCG9402.2	Prdx6	peroxiredoxin 6	1.29207	0.369683	0.045807	0.15866
350785	mCG10753.2	Ddx20	DEAD (Asp-Glu-Ala-Asp) box polypeptide 20	1.292	0.369602	0.0130143	0.134348
906948	mCG6300.1	Mrps11	mitochondrial ribosomal protein S11	1.29165	0.36922	0.00816923	0.13241
536468	mCG19357.2	Metapl1	methionine aminopeptidase-like 1	1.29129	0.368813	0.0205254	0.140717
762443	mCG12287.1	Kifc3	kinesin family member C3	1.29087	0.368339	0.00943942	0.13241
916060	mCG7220.1	Ebpl	emopamil binding protein-like	1.29083	0.368304	0.0171914	0.136767
522270	mCG13338.1	Rabl4	RAB, member of RAS oncogene family-like 4	1.29037	0.367783	0.0398818	0.154976
360511	mCG117842.1	Ndufb3	NADH dehydrogenase (ubiquinone) 1 beta subcomplex 3	1.2896	0.366926	0.00600523	0.132042
923724	mCG6035.1	Tcof1	Treacher Collins Franceschetti syndrome 1, homolog	1.28918	0.36645	0.0471279	0.159456
626575	mCG126687.1	Ank2	ankyrin 2, brain	1.28818	0.365339	0.0421596	0.156474
392872	mCG18574.1	Cdk9	cyclin-dependent kinase 9 (CDC2-related kinase)	1.28806	0.365204	0.00848714	0.13241
897491	mCG1040063.1;mCG11737.2	Mrpl49	mitochondrial ribosomal protein L49	1.28794	0.365068	0.021886	0.141986
743715	mCG3596.2	Pogk	pogo transposable element with KRAB domain	1.28741	0.364476	0.049028	0.161129
762040	mCG15273.1	Phlda2	pleckstrin homology-like domain, family A, member 2	1.28656	0.363517	0.0396702	0.15468
829442	mCG13187.2	Fkbp1a	FK506 binding protein 1a	1.28643	0.363372	0.0398509	0.154976
576449	mCG14905.1	Kcnk4	potassium channel, subfamily K, member 4	1.28414	0.360803	0.0210444	0.141175
572745	mCG10038.2	Hspb7	heat shock protein family, member 7 (cardiovascular)	1.28195	0.358343	0.0254148	0.145116
908506	mCG146393	Slc39a11	solute carrier family 39 (metal ion transporter), member 11	1.28177	0.358133	0.0228487	0.143018
540683	NM_026776.3	Sbk1	SH3-binding kinase 1	1.28168	0.358038	0.0119778	0.133501
630727	mCG17762.2	Actr1b	ARP1 actin-related protein 1 homolog B (yeast)	1.28076	0.357	0.0407494	0.155589
466277	mCG4058.2	Ampd2	adenosine monophosphate deaminase 2 (isoform L)	1.28067	0.356899	0.0403925	0.155581
838994	mCG1228.1	Lactb	lactamase, beta	1.28052	0.356727	0.0355137	0.151454
920010	mCG3097.1	Mrpl24	mitochondrial ribosomal protein L24	1.28011	0.35627	0.0281041	0.147145
897538	mCG13379.2;mCG49160.2	Cdc34	cell division cycle 34 homolog (S. cerevisiae)	1.2801	0.356255	0.0273699	0.146608
904724	mCG17266.2	Ptcd1	pentatricopeptide repeat domain 1	1.27986	0.355985	0.0271291	0.146592
872741	mCG1035.1	Ceacam14	CEA-related cell adhesion molecule 14	1.27959	0.355683	0.00911294	0.13241
724979	mCG18881.3	Mon1a	MON1 homolog A (yeast)	1.2791	0.355131	0.00964898	0.13241
543555	mCG9082.2	Aldh4a1	aldehyde dehydrogenase 4 family, member A1	1.27739	0.353201	0.0380178	0.153569
559508	mCG4013.1	Mpi1	mannose phosphate isomerase 1	1.27725	0.353046	0.0148503	0.134854
390542	mCG10134.3	Tpd52	tumor protein D52	1.27652	0.352214	0.0213667	0.141784
598968	mCG3745.2	Wdr1	WD repeat domain 1	1.2758	0.351398	0.0357988	0.15161
710361	mCG120563.1	Hmga1	high mobility group AT-hook 1	1.27509	0.350598	0.0141261	0.134348
923695	mCG2744.1	Nipsnap3a	nipsnap homolog 3A (C. elegans)	1.27432	0.349727	0.0244597	0.144708
913136	mCG22497.2	Slc2a4	solute carrier family 2 (facilitated glucose transporter), member 4	1.27364	0.348955	0.0425737	0.156623
391492	mCG127958	Nte	neuropathy target esterase	1.27106	0.346033	0.0288679	0.147679
387278	mCG17929.2	Wdr8	WD repeat domain 8	1.27097	0.345931	0.0406844	0.155589
909372	mCG7250.1	Ethe1	ethylmalonic encephalopathy 1	1.27087	0.345814	0.0236261	0.143888
895698	mCG7642.1;mCG22777.2	Akt2	thymoma viral proto-oncogene 2	1.26975	0.344549	0.0445155	0.157755
910886	mCG2697.3	Mea1	male enhanced antigen 1	1.26972	0.344516	0.0152664	0.134904
931805	mCG10824.3	Traf4	Tnf receptor associated factor 4	1.26959	0.344362	0.0204278	0.140636
541910	mCG15642.1	Ninj1	ninjurin 1	1.26883	0.343502	0.00670446	0.132042
636094	mCG14538.2	Hp1bp3	heterochromatin protein 1, binding protein 3	1.26855	0.343182	0.00178963	0.127779
353842	mCG140846.1	Rragc	Ras-related GTP binding C	1.26798	0.342536	0.0429623	0.15702
821621	mCG48694.2	Plekhf2	pleckstrin homology domain containing, family F (with FYVE domain) member 2	1.26765	0.342153	0.0379369	0.153542
443285	mCG140511	Mus81	MUS81 endonuclease homolog (yeast)	1.26759	0.342092	0.0452116	0.158265
595280	mCG3769.1	Glg1	golgi apparatus protein 1	1.26754	0.342033	0.0258889	0.145138
931758	mCG14034.2	Tmed1	transmembrane emp24 domain containing 1	1.26657	0.340927	0.00605308	0.132042
497261	mCG2802.2	Rasa1	RAS p21 protein activator 1	1.26654	0.340896	0.0301512	0.148197
504932	mCG6025.2	Ndst1	N-deacetylase/N-sulfotransferase (heparan glucosaminyl) 1	1.26355	0.33748	0.0270235	0.146592
582895	mCG17989.2	Podn	podocan	1.26294	0.336784	0.0165171	0.136049
610430	mCG5933.2	Usp54	ubiquitin specific protease 54	1.26273	0.336548	0.00943295	0.13241
898865	mCG17741.1	Cox5b	cytochrome c oxidase, subunit Vb	1.26246	0.336235	0.00807104	0.13241
846189	mCG22383.2	Aldoa	aldolase 1, A isoform	1.26233	0.336093	0.0295666	0.148009
394958	mCG21240.1	Cfl2	cofilin 2, muscle	1.2622	0.335941	0.0228643	0.143018
825178	mCG22688.3	Vamp4	vesicle-associated membrane protein 4	1.26218	0.335923	0.0259683	0.145138
622215	mCG50335.2	Rhou	ras homolog gene family, member U	1.26127	0.334873	0.0394143	0.154518
635108	mCG18098.3	Dzip1l	DAZ interacting protein 1-like	1.26066	0.334179	0.0160322	0.135062
Downregulated genes (FC<0.66, p<0.05)
928460	mCG14663.1	Amfr	autocrine motility factor receptor	0.659027	-0.601591	0.00654787	0.132042
529472	mCG18339.2	Spry4	sprouty homolog 4 (Drosophila)	0.65745	-0.605048	0.0188155	0.13882
703869	mCG130704.1	Txndc7	thioredoxin domain containing 7	0.656966	-0.606109	0.0473389	0.159721
333127	mCG12090.3	Pip5k1c	phosphatidylinositol-4-phosphate 5-kinase, type 1 gamma	0.655511	-0.609308	0.015885	0.135007
696213	mCG7204.2	Tparl	TPA regulated locus	0.654458	-0.611627	0.00619775	0.132042
505258	mCG23116.2	Uba52	ubiquitin A-52 residue ribosomal protein fusion product 1	0.653933	-0.612786	0.0382908	0.153829
889651	mCG129486.1	Tmem45a	transmembrane protein 45a	0.651703	-0.617712	0.0154794	0.135007
545351	mCG12178.1	Myl2	myosin, light polypeptide 2, regulatory, cardiac, slow	0.651245	-0.618727	0.00537634	0.132042
703579	mCG121681.1;mCG123124.1	Crygf	crystallin, gamma F	0.650999	-0.619272	0.0390979	0.154518
336724	mCG17567.2	Pklr	pyruvate kinase liver and red blood cell	0.650178	-0.621093	0.00295593	0.132042
505778	mCG140437	Myh4	myosin, heavy polypeptide 4, skeletal muscle	0.649532	-0.622528	0.00277636	0.132042
363170	mCG4072.2	Sars1	seryl-aminoacyl-tRNA synthetase 1	0.648569	-0.624667	0.0279334	0.146973
919070	mCG22052.1	Isgf3g	interferon dependent positive acting transcription factor 3 gamma	0.647629	-0.62676	0.0370796	0.152879
929066	mCG8039.2	Tex9	testis expressed gene 9	0.646344	-0.629625	0.0336107	0.150085
796270	mCG15363.1	Krt20	keratin 20	0.64632	-0.629679	0.033236	0.150085
467705	mCG1306.2	Vamp3	vesicle-associated membrane protein 3	0.645413	-0.631705	0.044492	0.157755
922479	mCG49263.1	Armcx1	armadillo repeat containing, X-linked 1	0.645206	-0.632168	0.0133173	0.134348
739489	mCG9522.2	Pde5a	phosphodiesterase 5A, cGMP-specific	0.644586	-0.633555	0.0288689	0.147679
403894	mCG6986.2	Phf15	PHD finger protein 15	0.644111	-0.63462	0.0147776	0.134854
753093	mCG128693.1	Sfxn5	sideroflexin 5	0.643577	-0.635816	0.00302655	0.132042
433007	mCG5715.3	Drctnnb1a	down-regulated by Ctnnb1, a	0.641947	-0.639473	0.0121643	0.13398
345690	mCG23297.1	Irf7	interferon regulatory factor 7	0.641846	-0.6397	0.0178643	0.138151
543288	mCG19656.3	Faah	fatty acid amide hydrolase	0.641566	-0.64033	0.0169073	0.136455
534427	NM_010591.1	Jun	Jun oncogene	0.641207	-0.641138	0.013944	0.134348
618089	mCG20040.2	Car1	carbonic anhydrase 1	0.641122	-0.641329	0.0119043	0.13344
546182	mCG50292.1	Hist1h2bp	histone 1, H2bp	0.640641	-0.642411	0.00533275	0.132042
634591	mCG7826.2	Lnpep	leucyl/cystinyl aminopeptidase	0.640636	-0.642424	0.0460702	0.158907
563751	mCG2259.2	Syt13	synaptotagmin 13	0.640265	-0.64326	0.0186919	0.138792
554580	mCG116300	Glud1	glutamate dehydrogenase 1	0.63986	-0.644173	0.0253287	0.145116
477088	mCG18676	Bloc1s1	biogenesis of lysosome-related organelles complex-1, subunit 1	0.639832	-0.644235	0.0328432	0.150085
383549	mCG129818.1	Adora2b	adenosine A2b receptor	0.638712	-0.646762	0.0391846	0.154518
490144	mCG122538.1	Gprk5	G protein-coupled receptor kinase 5	0.637691	-0.649071	0.041811	0.156217
833400	mCG16620.2	Igfbp3	insulin-like growth factor binding protein 3	0.637635	-0.649196	0.00926649	0.13241
456387	mCG130859.1	H1fx	H1 histone family, member X	0.637032	-0.650562	0.0101884	0.13241
715714	mCG21556.2	Car7	carbonic anhydrase 7	0.636819	-0.651044	0.000948623	0.127779
836457	mCG12619.1	Sca1	spinocerebellar ataxia 1 homolog (human)	0.636129	-0.652609	0.000797195	0.127779
320413	mCG7213.2	Golph3	golgi phosphoprotein 3	0.635044	-0.655073	0.0442524	0.157623
302827	mCG141364	Fto	fatso	0.634989	-0.655198	0.000333975	0.123232
343697	mCG19873.2	Tm4sf1	transmembrane 4 superfamily member 1	0.634959	-0.655265	0.0393828	0.154518
672545	mCG131818	Pi4k2a	phosphatidylinositol 4-kinase type 2 alpha	0.634725	-0.655796	0.000812555	0.127779
629078	mCG142619	Mef2d	myocyte enhancer factor 2D	0.633208	-0.659248	0.00402722	0.132042
667997	mCG5218.1	Gdf5	growth differentiation factor 5	0.632299	-0.661322	0.0268628	0.146557
715876	mCG2520.2	Msn	moesin	0.632201	-0.661545	0.045458	0.158362
571338	mCG6921.2	Plekha6	pleckstrin homology domain containing, family A member 6	0.630456	-0.665533	0.0244419	0.144708
698774	mCG16513.2	Wdr6	WD repeat domain 6	0.630331	-0.665819	0.00291238	0.132042
908253	mCG114960.1	Col3a1	procollagen, type III, alpha 1	0.629924	-0.66675	0.013673	0.134348
469167	mCG128962.1	Cav3	caveolin 3	0.629894	-0.666819	0.0276775	0.146773
408639	mCG12004.2	Ell3	elongation factor RNA polymerase II-like 3	0.62977	-0.667104	0.00970897	0.13241
567559	mCG13780.2	Pdlim4	PDZ and LIM domain 4	0.629203	-0.668402	0.044924	0.158136
928015	mCG10006.3	Nid2	nidogen 2	0.627919	-0.67135	0.0188644	0.13882
400066	mCG7084.2	Eps8	epidermal growth factor receptor pathway substrate 8	0.627841	-0.671529	0.00766721	0.132042
738187	mCG15187.2	Pak7	p21 (CDKN1A)-activated kinase 7	0.62712	-0.673186	0.0372941	0.153193
618156	mCG7614.2	Sfrs5	splicing factor, arginine/serine-rich 5 (SRp40, HRS)	0.626954	-0.673568	0.0493792	0.161417
402450	mCG22236.2	Tpm3	tropomyosin 3, gamma	0.626678	-0.674204	0.00501407	0.132042
425097	mCG21359.2	Itga2b	integrin alpha 2b	0.626023	-0.675712	0.0279575	0.146973
855498	mCG3859.1	Bin3	bridging integrator 3	0.625652	-0.676568	0.034655	0.150711
776947	mCG19643.3	Phactr1	phosphatase and actin regulator 1	0.625337	-0.677295	0.0176097	0.137392
689484	mCG17010.1	Nab2	Ngfi-A binding protein 2	0.62503	-0.678002	0.00160833	0.127779
836898	mCG125883.1	Prrx1	paired related homeobox 1	0.624029	-0.680314	0.0367344	0.152467
799147	mCG1914.1	Tnfsf11	tumor necrosis factor (ligand) superfamily, member 11	0.623205	-0.682222	0.0440992	0.157541
845450	mCG126656.1	Txndc10	thioredoxin domain containing 10	0.621501	-0.686172	0.0381135	0.153652
827420	mCG22299.3	Lsm11	U7 snRNP-specific Sm-like protein LSM11	0.621376	-0.686463	0.0462823	0.159155
912820	mCG133573.2	Actg2	actin, gamma 2, smooth muscle, enteric	0.621347	-0.686529	0.00498242	0.132042
486053	mCG134299.1	Tpi1	triosephosphate isomerase 1	0.621208	-0.686851	0.0187541	0.13882
518170	mCG18748.2	Lhx3	LIM homeobox protein 3	0.618849	-0.692341	0.0309433	0.148719
389783	mCG17613.2	Penk1	preproenkephalin 1	0.618228	-0.693788	0.0187881	0.13882
424409	mCG14249.1	Cbs	cystathionine beta-synthase	0.61803	-0.694251	0.0187114	0.138792
907214	mCG14122.3	Axud1	AXIN1 up-regulated 1	0.617961	-0.694413	0.0253325	0.145116
638177	mCG6816.1	Acr	preproacrosin	0.617943	-0.694454	0.00225531	0.13026
325641	mCG11724.1	Nppa	natriuretic peptide precursor type A	0.617755	-0.694894	0.00548456	0.132042
772079	mCG6757	Mbl2	mannose binding lectin (C)	0.617608	-0.695237	0.0284193	0.147512
550044	mCG13006.2	Pcp2	Purkinje cell protein 2 (L7)	0.615995	-0.69901	0.0308183	0.148632
533164	mCG1575.1	Nkx2-5	NK2 transcription factor related, locus 5 (Drosophila)	0.615049	-0.701228	0.0201697	0.140166
426736	mCG12234.2	Mlp	MARCKS-like protein	0.614643	-0.702178	0.0314677	0.149238
585827	mCG17283.1	Suv39h2	suppressor of variegation 3-9 homolog 2 (Drosophila)	0.614308	-0.702966	0.0467665	0.159252
585369	mCG129412.1	Ren1	renin 1 structural	0.613161	-0.705661	0.00917103	0.13241
726901	mCG17450.2	Lcn2	lipocalin 2	0.612655	-0.706854	0.0379055	0.153542
573455	AK050137.1	Aebp2	AE binding protein 2	0.612332	-0.707614	0.0312524	0.149013
707662	mCG17803.3	Rnf144	ring finger protein 144	0.611479	-0.709625	0.0397045	0.154709
717247	mCG13651.1	Col1a1	procollagen, type I, alpha 1	0.611122	-0.710468	0.0172929	0.136767
557456	mCG1638.1	Fabp5	fatty acid binding protein 5, epidermal	0.610953	-0.710866	0.0173591	0.136767
367701	mCG146246	Mustn1	musculoskeletal, embryonic nuclear protein 1	0.610566	-0.711781	0.0481822	0.16029
505868	mCG17668	Mcpt6	mast cell protease 6	0.610516	-0.711899	0.023668	0.143888
920001	mCG16421.2	Punc	putative neuronal cell adhesion molecule	0.609956	-0.713223	0.00559881	0.132042
585648	mCG19651.1	Uqcrh	ubiquinol-cytochrome c reductase hinge protein	0.609857	-0.713457	0.0194111	0.139368
528779	mCG142421	Klk21	kallikrein 21	0.609692	-0.713847	0.0270779	0.146592
332618	mCG117963.1	Acsl4	acyl-CoA synthetase long-chain family member 4	0.609384	-0.714577	0.0113921	0.13344
739728	mCG113566	Tspan7	tetraspanin 7	0.60933	-0.714705	0.0442038	0.157623
306756	mCG20126.1	Npl	N-acetylneuraminate pyruvate lyase	0.607799	-0.718335	0.0338895	0.150519
859008	mCG131014	Serping1	serine (or cysteine) proteinase inhibitor, clade G, member 1	0.607337	-0.719431	0.00227973	0.13026
531427	mCG20412.1	Socs5	suppressor of cytokine signaling 5	0.605964	-0.722696	0.0285372	0.147634
903551	mCG1048346.1;mCG1437.3	Cdc42se2	CDC42 small effector 2	0.605527	-0.723737	0.0362765	0.151893
540821	mCG16755.2	Ensa	endosulfine alpha	0.605123	-0.724701	0.0205613	0.140815
529710	mCG14613.2	Spata2	spermatogenesis associated 2	0.604893	-0.725249	0.0201783	0.140166
405680	mCG17144.2	Hip1r	huntingtin interacting protein 1 related	0.604475	-0.726246	0.0104705	0.132716
641678	mCG6782.3	Pde2a	phosphodiesterase 2A, cGMP-stimulated	0.604094	-0.727155	0.0252735	0.145116
793174	mCG145967	R74862	expressed sequence R74862	0.602512	-0.730939	0.012323	0.134139
680652	mCG23518.1	Cbfb	core binding factor beta	0.60241	-0.731183	0.0245933	0.144976
796589	mCG10518.1	Sncg	synuclein, gamma	0.60212	-0.731877	0.017873	0.138151
914538	mCG10313.2	Ubqln2	ubiquilin 2	0.601678	-0.732936	0.00520291	0.132042
568851	mCG18616.2	Rev1l	REV1-like (S. cerevisiae)	0.601093	-0.734341	0.00307701	0.132042
641975	mCG20689.3	Iigp2	interferon inducible GTPase 2	0.600986	-0.734597	0.013734	0.134348
925508	mCG129784.2	Ephb3	Eph receptor B3	0.598627	-0.74027	0.00731432	0.132042
621471	mCG5226.1	Dlgap4	discs, large homolog-associated protein 4 (Drosophila)	0.59802	-0.741735	0.0157097	0.135007
889344	mCG11416.2	Ppap2a	phosphatidic acid phosphatase 2a	0.597988	-0.741811	0.027049	0.146592
336967	mCG142508	Oas3	2'-5' oligoadenylate synthetase 3	0.597597	-0.742755	0.0269606	0.146592
439699	mCG141328.1	Lphn1	latrophilin 1	0.597527	-0.742925	0.0197901	0.139759
361626	mCG21489.2	Rcn1	reticulocalbin 1	0.597165	-0.743798	0.0416368	0.156217
603979	mCG10970.2	Apoc3	apolipoprotein C-III	0.596844	-0.744574	0.00337961	0.132042
726025	mCG23479.2	Fndc4	fibronectin type III domain containing 4	0.596707	-0.744906	0.0430361	0.157052
446055	mCG14665.3	Gnao1	guanine nucleotide binding protein, alpha o	0.596631	-0.745089	0.000272432	0.123232
915489	mCG5010.3	Tnrc4	trinucleotide repeat containing 4	0.595733	-0.747261	0.0191703	0.139029
576501	mCG55296.2	Aqp12	aquaporin 12	0.595691	-0.747363	0.0183599	0.138646
391733	mCG3551.1	Kctd10	potassium channel tetramerisation domain containing 10	0.593098	-0.753657	0.00271394	0.132042
574832	mCG10347.2	Car2	carbonic anhydrase 2	0.592301	-0.755599	0.0084632	0.13241
892253	mCG2070.2;mCG1027888	Mrg2	myeloid ecotropic viral integration site-related gene 2	0.591561	-0.757401	0.0390384	0.154518
737225	mCG18027.1	Cldn15	claudin 15	0.591498	-0.757555	0.00957114	0.13241
747669	mCG6934.2	Prelp	proline arginine-rich end leucine-rich repeat	0.590995	-0.758781	0.00474186	0.132042
914220	mCG9868.2	Nmi	N-myc (and STAT) interactor	0.590326	-0.760416	0.00284577	0.132042
487405	mCG145315	Upk3b	uroplakin 3B	0.590292	-0.760499	0.00113797	0.127779
822843	mCG116758.1	Ddx31	DEAD/H (Asp-Glu-Ala-Asp/His) box polypeptide 31	0.589223	-0.763114	0.00853535	0.13241
378636	mCG13547.2	Tmem39b	transmembrane protein 39b	0.588879	-0.763958	0.00821891	0.13241
408227	mCG1732.2	Net1	neuroepithelial cell transforming gene 1	0.588428	-0.765062	0.0282084	0.147145
869440	mCG10348.2	Car3	carbonic anhydrase 3	0.588365	-0.765216	0.0231113	0.143324
773607	mCG16407.2	Ppm1a	protein phosphatase 1A, magnesium dependent, alpha isoform	0.588318	-0.765332	0.0257267	0.145116
865593	mCG3255	Gk-rs1	glucokinase activity, related sequence 1	0.587945	-0.766246	0.00182538	0.127779
601823	mCG9501.2	Tspan6	tetraspanin 6	0.587686	-0.766882	0.0313555	0.149013
908795	mCG140800	Timp2	tissue inhibitor of metalloproteinase 2	0.586979	-0.76862	0.00980553	0.13241
692827	mCG20056.3	Rad23b	RAD23b homolog (S. cerevisiae)	0.585598	-0.772017	0.0123784	0.134211
592271	mCG17461.1	Runx3	runt related transcription factor 3	0.584429	-0.774899	0.0199479	0.139896
689479	mCG145791	Cyp2c29	cytochrome P450, family 2, subfamily c, polypeptide 29	0.584376	-0.775032	0.0347071	0.150711
431700	mCG124753.1	Snai2	snail homolog 2 (Drosophila)	0.583909	-0.776184	0.0481658	0.160268
328805	mCG3881.2	Aldh3b1	aldehyde dehydrogenase 3 family, member B1	0.583654	-0.776814	0.00124836	0.127779
511168	mCG17403.2	Clstn1	calsyntenin 1	0.583459	-0.777297	0.0233038	0.143324
863375	mCG132210.1	Foxj2	forkhead box J2	0.581907	-0.78114	0.0421834	0.156474
435922	NM_010100.1	Edar	ectodysplasin-A receptor	0.581898	-0.781162	0.0388331	0.154518
749109	mCG19879.1	Nrn1	neuritin 1	0.581897	-0.781164	0.0444032	0.157623
525421	mCG118452	Lyzl6	lysozyme-like 6	0.581659	-0.781754	0.0141398	0.134348
927958	mCG2785.1	Ly6e	lymphocyte antigen 6 complex, locus E	0.581211	-0.782866	0.0118399	0.13344
790113	mCG17732.2	Fgl1	fibrinogen-like protein 1	0.57985	-0.786248	0.00741008	0.132042
317473	mCG4331.2	Psma2	proteasome (prosome, macropain) subunit, alpha type 2	0.579614	-0.786836	0.0265665	0.145673
620526	mCG10187.2	Hp	haptoglobin	0.578737	-0.78902	0.0217168	0.141986
911557	mCG7082.2	Arhgdib	Rho, GDP dissociation inhibitor (GDI) beta	0.577202	-0.792851	0.00919331	0.13241
437782	mCG3441.3	Dapk1	death associated protein kinase 1	0.577161	-0.792954	0.00422695	0.132042
595225	mCG123874.1	Emp2	epithelial membrane protein 2	0.575987	-0.795891	0.0234283	0.143462
745090	mCG4119.2	Adh1	alcohol dehydrogenase 1 (class I)	0.574376	-0.799933	0.0466691	0.159252
839921	mCG22876.2	Clec14a	C-type lectin domain family 14, member a	0.574365	-0.799959	0.0173113	0.136767
332675	mCG3199.3	Unc5a	unc-5 homolog A (C. elegans)	0.574064	-0.800716	0.00431139	0.132042
503776	mCG12413.1	Mfap3	microfibrillar-associated protein 3	0.573936	-0.801039	0.0255446	0.145116
718453	mCG4337.2	Fert2	fer (fms/fps related) protein kinase, testis specific 2	0.573585	-0.801921	0.0428152	0.156825
804807	mCG22315.3;mCG126471.1	Adamts8	a disintegrin-like and metalloprotease (reprolysin type) with thrombospondin type 1 motif, 8	0.572087	-0.805693	0.0279299	0.146973
351041	mCG129426.1	Cd9	CD9 antigen	0.571907	-0.806147	0.0106578	0.133083
494725	mCG9268.2	Hipk2	homeodomain interacting protein kinase 2	0.569223	-0.812934	0.0308219	0.148632
354837	mCG5802.2	Rdh12	retinol dehydrogenase 12	0.568931	-0.813674	0.00914785	0.13241
406158	mCG14157.1	Il17c	interleukin 17C	0.568009	-0.816015	0.00814416	0.13241
903874	mCG17538.1;mCG6352.2;mCG132387.1	Cks1b	CDC28 protein kinase 1b	0.567885	-0.81633	0.0127045	0.134348
881587	mCG13091.1	Plat	plasminogen activator, tissue	0.566623	-0.81954	0.0104538	0.132716
453299	mCG8300.3	Nrf1	nuclear respiratory factor 1	0.565913	-0.821349	0.00370473	0.132042
557480	mCG115175	Actr10	ARP10 actin-related protein 10 homolog (S. cerevisiae)	0.565896	-0.82139	0.026554	0.145673
507847	mCG9459.2	Ntrk3	neurotrophic tyrosine kinase, receptor, type 3	0.565282	-0.822956	0.0133253	0.134348
303843	mCG1582	Dusp1	dual specificity phosphatase 1	0.56528	-0.822964	0.00429379	0.132042
738720	mCG10079.2	Scd4	stearoyl-coenzyme A desaturase 4	0.56275	-0.829434	0.029246	0.148009
897511	mCG11880.2	Mod1	malic enzyme, supernatant	0.5622	-0.830846	0.00278581	0.132042
752340	mCG141290	Pcdhb17	protocadherin beta 17	0.562198	-0.83085	0.0102821	0.13241
499389	mCG1593.2	Ksr	kinase suppressor of ras	0.561774	-0.831939	0.0110396	0.13344
361748	mCG23410	Tlm	T lymphoma oncogene	0.560577	-0.835015	0.00489733	0.132042
439516	mCG141742	Ddx58	DEAD (Asp-Glu-Ala-Asp) box polypeptide 58	0.559312	-0.838276	0.0140539	0.134348
564650	mCG13899.2	Lgals3bp	lectin, galactoside-binding, soluble, 3 binding protein	0.558167	-0.841231	0.0192223	0.139112
921685	mCG15558.3	Tcfeb	transcription factor EB	0.557978	-0.841719	0.0100276	0.13241
741552	mCG10370.1	Bst2	bone marrow stromal cell antigen 2	0.557502	-0.84295	0.00841317	0.13241
672611	mCG129177.1	Osr1	odd-skipped related 1 (Drosophila)	0.557137	-0.843897	0.0247293	0.145001
672208	mCG13607.1	Gpi7	GPI7 protein	0.556196	-0.846334	0.019916	0.139896
917511	mCG3257.1	Lox	lysyl oxidase	0.555834	-0.847275	0.0489333	0.161087
766025	mCG129776.1	Chrd	chordin	0.554773	-0.85003	0.00227577	0.13026
298174	mCG114840	Taf1a	TATA box binding protein (Tbp)-associated factor, RNA polymerase I, A	0.55439	-0.851026	0.0333917	0.150085
767075	mCG126862	Siah2	seven in absentia 2	0.554356	-0.851117	0.022025	0.142124
552035	mCG1437.3	Cdc42se2	CDC42 small effector 2	0.553557	-0.853196	0.0153007	0.135007
408679	mCG17933.1	Psx1	placenta specific homeobox 1	0.553352	-0.853731	0.0102125	0.13241
635097	NM_011746.1	Mkrn3	makorin, ring finger protein, 3	0.552499	-0.855957	0.0159415	0.135007
776921	mCG141222	Slc29a3	solute carrier family 29 (nucleoside transporters), member 3	0.552272	-0.85655	0.0409915	0.155625
779653	mCG19516.2	Srisnf2l	steroid receptor-interacting SNF2 domain protein	0.551934	-0.857432	0.0143911	0.134551
924756	mCG140902.1	Tead3	TEA domain family member 3	0.551828	-0.857709	0.0436886	0.157401
727913	NM_021342.1	Kcne4	potassium voltage-gated channel, Isk-related subfamily, gene 4	0.551742	-0.857935	0.0320683	0.150061
652290	mCG10333.1	Grin2d	glutamate receptor, ionotropic, NMDA2D (epsilon 4)	0.551367	-0.858916	0.0447794	0.158117
696186	mCG21920.2	Cacnb1	calcium channel, voltage-dependent, beta 1 subunit	0.550256	-0.861824	0.00628171	0.132042
516346	mCG17408.1	Cort	cortistatin	0.549948	-0.862633	0.0106399	0.132962
487213	mCG142508	Oas3	2'-5' oligoadenylate synthetase 3	0.549762	-0.86312	0.00934207	0.13241
491018	mCG15980.1	Ins1	insulin I	0.54901	-0.865096	0.0293075	0.148009
703409	mCG22795.1	Upk1a	uroplakin 1A	0.548587	-0.866207	0.0355851	0.151471
871400	mCG9587.2	Mmp2	matrix metalloproteinase 2	0.548253	-0.867087	0.0466017	0.159252
619584	mCG141844	Sult1a1	sulfotransferase family 1A, phenol-preferring, member 1	0.547083	-0.870167	0.00138853	0.127779
756011	mCG2437.2	Leprotl1	leptin receptor overlapping transcript-like 1	0.546148	-0.872635	0.0116706	0.13344
689978	mCG18868.1	Mst1r	macrophage stimulating 1 receptor (c-met-related tyrosine kinase)	0.545343	-0.874763	0.014517	0.134854
480202	mCG9724.1	Vps39	vacuolar protein sorting 39 (yeast)	0.544835	-0.876108	0.0412037	0.155822
847836	mCG130831.1	Gzmd	granzyme D	0.543686	-0.879153	0.0301658	0.148197
302886	mCG22355.2	Colec12	collectin sub-family member 12	0.543427	-0.879842	0.00480453	0.132042
913648	mCG4784.2	Mx1	myxovirus (influenza virus) resistance 1	0.543207	-0.880426	0.0418919	0.156217
351706	mCG123323.1	Dock3	dedicator of cyto-kinesis 3	0.542939	-0.881139	0.0036202	0.132042
661827	mCG17194.1	Rbm13	RNA binding motif protein 13	0.542599	-0.88204	0.0183144	0.138646
384407	mCG113742.2	H2-M10.5	histocompatibility 2, M region locus 10.5	0.541918	-0.883852	0.0396583	0.15468
811918	mCG134484;mCG123350	Timeless	timeless homolog (Drosophila)	0.54125	-0.885633	0.000523214	0.126446
408398	mCG7789.1	Cyr61	cysteine rich protein 61	0.540318	-0.88812	0.00603057	0.132042
390796	mCG20447.1	Slc16a1	solute carrier family 16 (monocarboxylic acid transporters), member 1	0.539725	-0.889704	0.0493152	0.161368
933049	mCG133953.1;mCG23512.1	Es31	esterase 31	0.538691	-0.892469	0.0352575	0.151243
561240	mCG129940.1	Tfrc	transferrin receptor	0.538635	-0.89262	0.00761179	0.132042
339191	mCG6841.2	Sphk1	sphingosine kinase 1	0.538312	-0.893485	0.00860489	0.13241
843323	mCG12937.1	Mpra	membrane progestin receptor alpha	0.535967	-0.899783	0.0304023	0.148415
662485	NM_009026.1	Rasd1	RAS, dexamethasone-induced 1	0.534785	-0.90297	0.0452997	0.158265
341371	mCG16698.2	Cldn4	claudin 4	0.534605	-0.903455	0.000288669	0.123232
624338	mCG129092.2	Fstl1	follistatin-like 1	0.534369	-0.904092	0.00388881	0.132042
784836	mCG1040592.3	Ndufb2	NADH dehydrogenase (ubiquinone) 1 beta subcomplex, 2	0.533354	-0.906836	0.0376353	0.153438
562967	mCG19019.3	Tcf2	transcription factor 2	0.533085	-0.907564	0.0296932	0.148009
300524	mCG145577.1	Mapre3	microtubule-associated protein, RP/EB family, member 3	0.532136	-0.910133	0.0434385	0.157315
311243	mCG3092.1	Crabp2	cellular retinoic acid binding protein II	0.531283	-0.912448	0.0322744	0.150085
501691	mCG130163.1	Parp9	poly (ADP-ribose) polymerase family, member 9	0.529404	-0.917559	0.0250285	0.145116
532400	mCG19773.2	Cp	ceruloplasmin	0.529108	-0.918366	0.00999378	0.13241
390471	mCG145739	Grin2b	glutamate receptor, ionotropic, NMDA2B (epsilon 2)	0.528391	-0.920323	0.0204617	0.14069
517043	mCG3765.3	Ldhd	lactate dehydrogenase D	0.52815	-0.920982	0.031799	0.149493
359903	NM_175349.2	Ldhal6b	lactate dehydrogenase A-like 6B	0.527221	-0.923521	0.00541625	0.132042
557651	mCG21259.2	Phf19	PHD finger protein 19	0.527115	-0.92381	0.00265706	0.132042
851655	mCG6976.2	Defb1	defensin beta 1	0.525258	-0.928903	0.00888082	0.13241
864951	mCG6397	Olfml3	olfactomedin-like 3	0.52312	-0.934787	0.0388441	0.154518
811535	mCG5759.1	Txndc1	thioredoxin domain containing 1	0.522425	-0.936705	0.0090281	0.13241
797048	mCG6766.2	Il18bp	interleukin 18 binding protein	0.522131	-0.937516	0.0392022	0.154518
318702	mCG16867.3	Syt1	synaptotagmin 1	0.520736	-0.941375	0.0496601	0.161841
378325	mCG13354.2	Tmprss6	transmembrane serine protease 6	0.51992	-0.94364	0.0282449	0.147145
886996	mCG144012.1	Katnal1	katanin p60 subunit A-like 1	0.519893	-0.943714	0.0053382	0.132042
799854	mCG1150.1	Tcl1b5	T-cell leukemia/lymphoma 1B, 5	0.519337	-0.945256	0.0334733	0.150085
467529	mCG15218.1	Hmgn3	high mobility group nucleosomal binding domain 3	0.518102	-0.948693	0.0330243	0.150085
341621	mCG117853.1	Als2cr3	amyotrophic lateral sclerosis 2 (juvenile) chromosome region, candidate 3 homolog(human)	0.517728	-0.949735	0.0323671	0.150085
537011	mCG3391.2	Mdm1	transformed mouse 3T3 cell double minute 1	0.5172	-0.951205	0.00983006	0.13241
460449	mCG120548.1	Alk	anaplastic lymphoma kinase	0.516039	-0.954448	0.00273862	0.132042
610341	mCG7076.2	Mglap	matrix gamma-carboxyglutamate (gla) protein	0.515684	-0.95544	0.0035875	0.132042
553824	mCG13220.1	Scrn2	secernin 2	0.515484	-0.956001	0.0294935	0.148009
619951	mCG116950.1	Dlg5	discs, large homolog 5 (Drosophila)	0.515468	-0.956047	0.0243706	0.144506
492366	mCG124823	Il1r1	interleukin 1 receptor, type I	0.515349	-0.956377	0.0369519	0.152781
750382	mCG11443.1	Olig1	oligodendrocyte transcription factor 1	0.515024	-0.957289	0.00474381	0.132042
414273	mCG146946	Sgpp2	sphingosine-1-phosphate phosphotase 2	0.514978	-0.957418	0.0385522	0.154114
661903	mCG23390.2	H2-M2	histocompatibility 2, M region locus 2	0.514557	-0.958597	0.00254334	0.132042
778297	mCG4837.2	Il1rn	interleukin 1 receptor antagonist	0.51439	-0.959066	0.016004	0.135007
457546	mCG17590.2	Krt2-1	keratin complex 2, basic, gene 1	0.513969	-0.960245	0.0261571	0.145241
930704	mCG15277.2	Cdkn1c	cyclin-dependent kinase inhibitor 1C (P57)	0.513857	-0.96056	0.0344679	0.150711
374617	mCG3049.2	Lyzs	lysozyme	0.513659	-0.961118	0.0305498	0.148539
351212	mCG21349.3	Fzd2	frizzled homolog 2 (Drosophila)	0.512933	-0.963158	0.00832061	0.13241
756127	mCG128690.1	Emx1	empty spiracles homolog 1 (Drosophila)	0.511621	-0.966853	0.0185601	0.138775
585230	mCG147809	Efemp1	epidermal growth factor-containing fibulin-like extracellular matrix protein 1	0.511491	-0.96722	0.030556	0.148539
333874	mCG123553.1	Prkcbp1	protein kinase C binding protein 1	0.511127	-0.968247	0.0156714	0.135007
432648	mCG10879.2	Grik3	glutamate receptor, ionotropic, kainate 3	0.509298	-0.973419	0.00417251	0.132042
854091	mCG8013.2	Treml1	triggering receptor expressed on myeloid cells-like 1	0.50919	-0.973725	0.00934998	0.13241
315461	mCG52523.1	Grem2	gremlin 2 homolog, cysteine knot superfamily (Xenopus laevis)	0.507585	-0.978278	0.00592628	0.132042
549481	mCG6792.1	Shank3	SH3/ankyrin domain gene 3	0.506971	-0.980023	0.0439368	0.1575
357179	mCG51479.2	Ggn	gametogenetin	0.504523	-0.987007	0.00996969	0.13241
377110	mCG122433	Wbscr16	Williams-Beuren syndrome chromosome region 16 homolog (human)	0.502659	-0.992349	0.0283061	0.147206
928126	mCG145500.1	Tcfe2a	transcription factor E2a	0.501964	-0.994344	0.0196253	0.139746
605927	mCG12479.2	Ap1s2	adaptor-related protein complex 1, sigma 2 subunit	0.501643	-0.995267	0.02013	0.140166
353937	mCG129750.1	Cecr2	cat eye syndrome chromosome region, candidate 2 homolog (human)	0.501515	-0.995636	0.0136235	0.134348
401235	mCG16214.1	Neu2	neuraminidase 2	0.500635	-0.998168	0.0497092	0.161935
588217	mCG133591.2	Mobk1b	MOB1, Mps One Binder kinase activator-like 1B (yeast)	0.498413	-1.00459	0.024536	0.144918
862870	mCG9319.1	Aldh1a7	aldehyde dehydrogenase family 1, subfamily A7	0.498402	-1.00462	0.0051859	0.132042
839237	mCG130849.1	Gp9	glycoprotein 9 (platelet)	0.49823	-1.00512	0.00261598	0.132042
476378	mCG116783.1	Eda	ectodysplasin-A	0.497532	-1.00714	0.0102009	0.13241
725464	mCG132078	Sema7a	sema domain, immunoglobulin domain (Ig), and GPI membrane anchor, (semaphorin) 7A	0.4975	-1.00723	0.0309014	0.148701
715854	mCG16800.1	Ifih1	interferon induced with helicase C domain 1	0.497146	-1.00826	0.0102554	0.13241
929462	mCG10969.1	Apoa4	apolipoprotein A-IV	0.496628	-1.00976	0.00671803	0.132042
688520	mCG7778.3	Ddah1	dimethylarginine dimethylaminohydrolase 1	0.496286	-1.01076	0.0356133	0.151551
422025	mCG125533.2	Nfib	nuclear factor I/B	0.493785	-1.01805	0.0096553	0.13241
559719	mCG16067.2	Slc35d1	solute carrier family 35 (UDP-glucuronic acid/UDP-N-acetylgalactosamine dual transporter), member D1	0.492951	-1.02048	0.0116308	0.13344
716360	mCG15928.2	Bat2	HLA-B associated transcript 2	0.491747	-1.02401	0.0326609	0.150085
387613	mCG3882.3	Suv420h1	suppressor of variegation 4-20 homolog 1 (Drosophila)	0.491699	-1.02415	0.00294805	0.132042
460956	mCG3574.2	Rps20	ribosomal protein S20	0.491453	-1.02487	0.00594863	0.132042
814680	mCG14521.3	Fgfr1	fibroblast growth factor receptor 1	0.49114	-1.02579	0.0006799	0.127779
732456	mCG10639.2	Sh2d1b	SH2 domain protein 1B	0.489793	-1.02976	0.00596806	0.132042
554463	mCG21670.2	Serpine2	serine (or cysteine) proteinase inhibitor, clade E, member 2	0.489188	-1.03154	0.018926	0.13882
403448	mCG3363.2	Aldh1l2	aldehyde dehydrogenase 1 family, member L2	0.487712	-1.0359	0.00668298	0.132042
415110	mCG8608.1	Mcpt5	mast cell protease 5	0.486149	-1.04053	0.0459416	0.158833
361109	mCG15912.3	Ly6g6d	lymphocyte antigen 6 complex, locus G6D	0.486123	-1.04061	0.0250812	0.145116
528684	mCG128969.1	Srgap3	SLIT-ROBO Rho GTPase activating protein 3	0.485213	-1.04331	0.00467065	0.132042
905321	mCG3876.1	Ptprcap	protein tyrosine phosphatase, receptor type, C polypeptide-associated protein	0.483902	-1.04721	0.00118433	0.127779
742757	mCG2355.1	Cul7	cullin 7	0.483709	-1.04779	0.0454581	0.158362
473041	mCG6704.2	Wee1	wee 1 homolog (S. pombe)	0.483698	-1.04782	0.0406507	0.155589
425165	mCG140377.1	Atxn7l2	ataxin 7-like 2	0.481363	-1.0548	0.0470249	0.159427
709194	mCG119400.1;mCG119409.1	Sprr2a	small proline-rich protein 2A	0.480914	-1.05615	0.00273643	0.132042
750319	mCG7080.1	Gucy2c	guanylate cyclase 2c	0.478875	-1.06228	0.0372479	0.153182
477069	mCG144020	Frs3	fibroblast growth factor receptor substrate 3	0.477942	-1.06509	0.0175614	0.137213
665658	mCG18593.2	Prima1	proline rich membrane anchor 1	0.477784	-1.06557	0.0183298	0.138646
363140	mCG4839.2	Psd4	pleckstrin and Sec7 domain containing 4	0.477222	-1.06727	0.025672	0.145116
357302	mCG9547.1	Itga8	integrin alpha 8	0.474804	-1.07459	0.0107278	0.133339
555816	mCG23492.1	Cgref1	cell growth regulator with EF hand domain 1	0.473106	-1.07977	0.0368227	0.15258
508827	mCG23119.2	Isyna1	myo-inositol 1-phosphate synthase A1	0.473078	-1.07985	0.0165442	0.136049
514663	mCG133337	Got2	glutamate oxaloacetate transaminase 2, mitochondrial	0.471864	-1.08356	0.00900589	0.13241
568122	mCG10470.2	Bpil3	bactericidal/permeability-increasing protein-like 3	0.471135	-1.08579	0.00610918	0.132042
381916	mCG4801.2	Elk3	ELK3, member of ETS oncogene family	0.471022	-1.08613	0.0163669	0.135754
393948	mCG129742.2	Il17r	interleukin 17 receptor	0.470525	-1.08766	0.0308339	0.148632
753213	mCG7096.2	Htra3	serine protease HTRA3	0.470408	-1.08802	0.00900785	0.13241
791712	mCG10323.1	Emp3	epithelial membrane protein 3	0.470218	-1.0886	0.022814	0.143018
699540	mCG4892.1	Prlpi	prolactin-like protein I	0.469915	-1.08953	0.0416535	0.156217
479052	mCG8935.1	Pkia	protein kinase inhibitor, alpha	0.469884	-1.08962	0.0149644	0.134854
859800	mCG21052.2	Fabp2	fatty acid binding protein 2, intestinal	0.469849	-1.08973	0.0156322	0.135007
709096	mCG130114.1	Clec1a	C-type lectin domain family 1, member a	0.469633	-1.09039	0.0298868	0.148009
375720	mCG3075.1	Insrr	insulin receptor-related receptor	0.469543	-1.09067	0.00566083	0.132042
709180	mCG16482.2	Uqcrc1	ubiquinol-cytochrome c reductase core protein 1	0.469118	-1.09198	0.0150421	0.134854
701966	mCG15907.1	Ly6g6c	lymphocyte antigen 6 complex, locus G6C	0.469106	-1.09201	0.0091359	0.13241
908006	mCG17682.2	Plod2	procollagen lysine, 2-oxoglutarate 5-dioxygenase 2	0.469072	-1.09212	0.00363117	0.132042
713976	mCG2248.2	Gpr124	G protein-coupled receptor 124	0.466505	-1.10004	0.0292275	0.148009
668249	mCG113695.1	Rhobtb1	Rho-related BTB domain containing 1	0.466436	-1.10025	0.0370466	0.152842
567727	mCG15650.1	Ogn	osteoglycin	0.466236	-1.10087	0.0330012	0.150085
732413	mCG126687.1	Ank2	ankyrin 2, brain	0.465413	-1.10342	0.02818	0.147145
455136	mCG10373.2	Gtpbp3	GTP binding protein 3	0.465132	-1.10429	0.0298034	0.148009
529723	mCG11237.2	Vamp2	vesicle-associated membrane protein 2	0.46462	-1.10588	0.0233146	0.143324
379462	mCG2515.1	Clu	clusterin	0.463194	-1.11031	0.0252154	0.145116
923650	mCG129101.1	Cd80	CD80 antigen	0.462892	-1.11125	0.0163736	0.135754
924696	mCG141369	Dpyd	dihydropyrimidine dehydrogenase	0.462465	-1.11258	0.0254174	0.145116
455840	mCG126167.1	Mefv	Mediterranean fever	0.462107	-1.1137	0.0327601	0.150085
644709	mCG15114.2	Il12a	interleukin 12a	0.461539	-1.11548	0.00917157	0.13241
320467	mCG2096.3	Fgf7	fibroblast growth factor 7	0.461044	-1.11703	0.0183993	0.138646
431758	mCG141184.1	H2-M10.4	histocompatibility 2, M region locus 10.4	0.460283	-1.11941	0.0185136	0.138685
796191	mCG22870.1	Smgc	submandibular gland protein C	0.459742	-1.1211	0.03452	0.150711
432940	mCG14623.2	Ncoa3	nuclear receptor coactivator 3	0.458847	-1.12392	0.0343915	0.150711
325472	NM_010198.1	Fgf11	fibroblast growth factor 11	0.458106	-1.12625	0.0214647	0.141986
749478	mCG21585.1	Igj	immunoglobulin joining chain	0.455575	-1.13424	0.00990132	0.13241
886566	mCG15859.2	Hod	homeobox only domain	0.453278	-1.14153	0.00711813	0.132042
312135	mCG7839.2	Skp2	S-phase kinase-associated protein 2 (p45)	0.450537	-1.15028	0.0119582	0.13344
334966	mCG141342	P4ha3	procollagen-proline, 2-oxoglutarate 4-dioxygenase (proline 4-hydroxylase), alpha polypeptide III	0.450147	-1.15153	0.0407394	0.155589
841863	mCG141928	Ctxn	cortexin	0.449958	-1.15214	0.0441091	0.157541
440084	mCG9108.1	Cd274	CD274 antigen	0.446899	-1.16198	0.0332544	0.150085
634084	mCG20416.1	Atp6v1e2	ATPase, H+ transporting, V1 subunit E-like 2 isoform 2	0.445929	-1.16512	0.0419206	0.156288
847876	mCG122229	Gbp2	guanylate nucleotide binding protein 2	0.443905	-1.17168	0.00479833	0.132042
451920	mCG8468.2	Nxph3	neurexophilin 3	0.443406	-1.1733	0.00931562	0.13241
642055	mCG9507.1	Srpx2	sushi-repeat-containing protein, X-linked 2	0.441484	-1.17957	0.00938258	0.13241
633300	mCG117843.2;mCG12915.2	Cflar	CASP8 and FADD-like apoptosis regulator	0.440854	-1.18163	0.00177358	0.127779
401185	mCG3224.1	Ube2l6	ubiquitin-conjugating enzyme E2L 6	0.439639	-1.18561	0.000169159	0.123232
768728	mCG11428.1;mCG16335.3	Slbp	stem-loop binding protein	0.439526	-1.18598	0.030909	0.148701
298704	mCG1092.2	Hpse	heparanase	0.439193	-1.18707	0.00645502	0.132042
760304	mCG23532.3	Lrrc29	leucine rich repeat containing 29	0.437976	-1.19108	0.0305049	0.148539
364291	mCG3767.3	St3gal2	ST3 beta-galactoside alpha-2,3-sialyltransferase 2	0.437122	-1.19389	0.0136481	0.134348
463956	mCG141329	Mast1	microtubule associated serine/threonine kinase 1	0.436645	-1.19547	0.0115375	0.13344
730556	mCG5618.2	Dpysl3	dihydropyrimidinase-like 3	0.436122	-1.1972	0.0336144	0.150085
421788	mCG18233.3	Nipa2	non imprinted in Prader-Willi/Angelman syndrome 2 homolog (human)	0.433011	-1.20752	0.00325176	0.132042
732780	mCG12768.2	Rragd	Ras-related GTP binding D	0.432856	-1.20804	0.021675	0.141986
587786	NM_009853.1	Cd68	CD68 antigen	0.432787	-1.20827	0.00530219	0.132042
454688	mCG4418.2	Elovl4	elongation of very long chain fatty acids (FEN1/Elo2, SUR4/Elo3, yeast)-like 4	0.432116	-1.21051	0.02738	0.146608
480978	mCG5476.1	Casq2	calsequestrin 2	0.430802	-1.2149	0.00821183	0.13241
738393	mCG18498.1	Oxt	oxytocin	0.430575	-1.21566	0.0446501	0.157868
550748	mCG21790.1	Tsc1	tuberous sclerosis 1	0.430349	-1.21642	0.0304237	0.148426
560648	mCG4994.2	H2-Ob	histocompatibility 2, O region beta locus	0.429151	-1.22044	0.0118625	0.13344
305590	mCG1036973.1	V1ra6	vomeronasal 1 receptor, A6	0.429089	-1.22065	0.0438277	0.157435
900120	mCG1042477.1;mCG21349.3	Fzd2	frizzled homolog 2 (Drosophila)	0.424429	-1.2364	0.0149088	0.134854
419016	mCG18434.2	Casp11	caspase 11, apoptosis-related cysteine protease	0.423893	-1.23823	0.0498282	0.16197
929181	mCG17575.1	Itgb7	integrin beta 7	0.423647	-1.23907	0.00476849	0.132042
789285	mCG12400.1	Edg2	endothelial differentiation, lysophosphatidic acid G-protein-coupled receptor, 2	0.421724	-1.24563	0.0231662	0.143324
787182	mCG14861.2	Gja5	gap junction membrane channel protein alpha 5	0.421494	-1.24641	0.0137557	0.134348
927847	mCG16132.2	Mdk	midkine	0.420487	-1.24987	0.00417092	0.132042
913037	mCG3103.2	Derl3	Der1-like domain family, member 3	0.417757	-1.25926	0.0180927	0.138151
452286	mCG9319.1	Aldh1a7	aldehyde dehydrogenase family 1, subfamily A7	0.417318	-1.26078	0.0463537	0.159155
390019	mCG123402.1	Hps3	Hermansky-Pudlak syndrome 3 homolog (human)	0.416407	-1.26393	0.00158649	0.127779
616099	mCG20549.1	Il4ra	interleukin 4 receptor, alpha	0.415163	-1.26825	0.0025032	0.132042
422457	mCG16992.2	Slc17a1	solute carrier family 17 (sodium phosphate), member 1	0.409665	-1.28748	0.00545478	0.132042
928212	mCG10208.2	Lef1	lymphoid enhancer binding factor 1	0.40951	-1.28803	0.0406819	0.155589
907844	mCG8184.2	Ccl2	chemokine (C-C motif) ligand 2	0.409446	-1.28825	0.0375469	0.153435
824407	mCG1031255.1	V1rd17	vomeronasal 1 receptor, D17	0.408524	-1.29151	0.0225553	0.142985
764673	mCG13237.2	Osbpl7	oxysterol binding protein-like 7	0.407113	-1.2965	0.0229547	0.143205
409294	mCG13562	Slc5a3	solute carrier family 5 (inositol transporters), member 3	0.407105	-1.29653	0.0411282	0.155778
524988	mCG123917.1	Egr1	early growth response 1	0.406789	-1.29765	0.00435813	0.132042
725337	mCG123240	Prkrip1	Prkr interacting protein 1 (IL11 inducible)	0.405923	-1.30072	0.000106729	0.123232
415435	mCG2222.2	Pard3	par-3 (partitioning defective 3) homolog (C. elegans)	0.402831	-1.31175	0.0101078	0.13241
557646	mCG6638.1	Camkk1	calcium/calmodulin-dependent protein kinase kinase 1, alpha	0.400911	-1.31865	0.0039805	0.132042
655738	mCG16435.3	Nope	neighbor of Punc E11	0.400829	-1.31894	0.0132035	0.134348
932668	mCG10496.2	Egr2	early growth response 2	0.399629	-1.32327	0.0409299	0.155589
932952	mCG4495.3	Ltap	loop tail associated protein	0.39938	-1.32417	0.0453089	0.158265
768637	mCG12853.2	Noxo1	NADPH oxidase organizer 1	0.39879	-1.3263	0.0405339	0.155589
622680	mCG15807.2	Pthr1	parathyroid hormone receptor 1	0.398748	-1.32645	0.0358313	0.15161
458260	NM_178421.2	Nanos1	nanos homolog 1 (Drosophila)	0.398718	-1.32656	0.0279307	0.146973
476308	mCG5683.1	Nxf2	nuclear RNA export factor 2	0.398528	-1.32725	0.00843131	0.13241
914150	mCG17094.2	Itih1	inter-alpha trypsin inhibitor, heavy chain 1	0.395877	-1.33688	0.00561017	0.132042
311396	mCG18730.1	Lcn12	lipocalin 12	0.395348	-1.3388	0.0287477	0.147679
882634	mCG4544.2	Fxyd6	FXYD domain-containing ion transport regulator 6	0.394765	-1.34093	0.0345093	0.150711
681506	mCG23079.2	Eef1a2	eukaryotic translation elongation factor 1 alpha 2	0.393916	-1.34404	0.0395868	0.15468
879640	mCG22123	Gpx5	glutathione peroxidase 5	0.393442	-1.34578	0.0281953	0.147145
677412	mCG1178.1	Abcb1a	ATP-binding cassette, sub-family B (MDR/TAP), member 1A	0.392905	-1.34775	0.00825533	0.13241
774258	mCG54579.2	Nanos3	nanos homolog 3 (Drosophila)	0.392103	-1.3507	0.0149128	0.134854
525473	mCG119409.1	Sprr2b	small proline-rich protein 2B	0.392043	-1.35092	0.00679862	0.132042
847521	mCG123032	Itlna	intelectin a	0.391401	-1.35328	0.0410378	0.155717
334470	mCG12401.2	Musk	muscle, skeletal, receptor tyrosine kinase	0.389497	-1.36031	0.0135148	0.134348
753792	mCG5462.2	Klhl15	kelch-like 15 (Drosophila)	0.383787	-1.38162	0.00644353	0.132042
874324	mCG142503.1	Rasa4	RAS p21 protein activator 4	0.382838	-1.38519	0.0119858	0.133501
883215	mCG20620.3	Man2b2	mannosidase 2, alpha B2	0.382338	-1.38708	0.0476497	0.159807
930585	mCG8634.2	Fcgr2b	Fc receptor, IgG, low affinity IIb	0.382308	-1.38719	0.0193459	0.139368
553770	mCG21903.3	Pparbp	peroxisome proliferator activated receptor binding protein	0.380882	-1.39259	0.0286495	0.147634
675621	mCG131426.1	Chd5	chromodomain helicase DNA binding protein 5	0.379246	-1.39879	0.0482498	0.160333
639073	mCG13561.1	Kcne1	potassium voltage-gated channel, Isk-related subfamily, member 1	0.378098	-1.40317	0.00553878	0.132042
596986	mCG5347.1	Myog	myogenin	0.377477	-1.40554	0.0437849	0.157435
646813	mCG11522.2	Syngr1	synaptogyrin 1	0.376168	-1.41055	0.0469957	0.159427
419892	mCG2641.1	Dyrk3	dual-specificity tyrosine-(Y)-phosphorylation regulated kinase 3	0.375266	-1.41401	0.0403936	0.155581
882358	mCG124181	Bak1	BCL2-antagonist/killer 1	0.374488	-1.41701	0.0400864	0.155325
655333	NM_054069.1	Psbpc1	prostatic steroid binding protein C1	0.37091	-1.43086	0.027495	0.146608
831914	mCG142446	Mrgpra1	MAS-related GPR, member A1	0.370805	-1.43127	0.0442203	0.157623
464524	mCG130358.1	Gmip	Gem-interacting protein	0.369234	-1.43739	0.0409021	0.155589
633911	mCG130856.1	Gkn1	gastrokine 1	0.368491	-1.4403	0.0257846	0.145116
571554	mCG5588.2	Tnfsf9	tumor necrosis factor (ligand) superfamily, member 9	0.365233	-1.45311	0.013381	0.134348
576937	mCG114170	Tceal3	transcription elongation factor A (SII)-like 3	0.365035	-1.45389	0.0215914	0.141986
925307	mCG142098	Tead4	TEA domain family member 4	0.364759	-1.45498	0.0037713	0.132042
739007	mCG21006.1	Rpo1-2	RNA polymerase 1-2	0.363935	-1.45825	0.0422941	0.156474
879746	mCG16538.2	Ptgir	prostaglandin I receptor (IP)	0.36328	-1.46085	0.0216035	0.141986
599675	mCG13089.2	Ap3m2	adaptor-related protein complex 3, mu 2 subunit	0.361398	-1.46834	0.0222315	0.142207
419391	mCG123689	Ifna11	interferon alpha family, gene 11	0.360827	-1.47062	0.0190777	0.139009
907228	mCG18861.2	Sema3b	sema domain, immunoglobulin domain (Ig), short basic domain, secreted, (semaphorin) 3B	0.358997	-1.47795	0.000537807	0.127779
409948	mCG11308.1	Dcn	decorin	0.358563	-1.4797	0.00752916	0.132042
557813	mCG9370.2	Blzf1	basic leucine zipper nuclear factor 1	0.358405	-1.48034	0.0499923	0.162204
918786	mCG50751.3	Nhlh2	nescient helix loop helix 2	0.357917	-1.4823	0.00990568	0.13241
799970	mCG22321.2	Fmo2	flavin containing monooxygenase 2	0.357781	-1.48285	0.00582683	0.132042
428429	mCG146423	Ifna12	interferon alpha family, gene 12	0.355694	-1.49129	0.00202321	0.129007
695192	mCG14695.2	Nf2	neurofibromatosis 2	0.355454	-1.49226	0.0340389	0.150707
497251	mCG15961.1	Abl2	v-abl Abelson murine leukemia viral oncogene 2 (arg, Abelson-related gene)	0.355341	-1.49272	0.011398	0.13344
667208	mCG129416.1	Adamts1	a disintegrin-like and metalloprotease (reprolysin type) with thrombospondin type 1 motif, 1	0.354725	-1.49523	0.00725242	0.132042
876196	mCG119097.1	Il15	interleukin 15	0.354503	-1.49613	0.0169914	0.136455
828621	NM_008327.1	Ifi202b	interferon activated gene 202B	0.353905	-1.49857	0.000686735	0.127779
383711	mCG129102.1	Pla1a	phospholipase A1 member A	0.353902	-1.49858	0.0197537	0.139758
357237	mCG22507.2	Dlgh4	discs, large homolog 4 (Drosophila)	0.353806	-1.49897	0.00339455	0.132042
545002	mCG133852.1	Muc6	mucin 6, gastric	0.352129	-1.50583	0.0332486	0.150085
921849	mCG120941.1	Ltbp1	latent transforming growth factor beta binding protein 1	0.350528	-1.5124	0.00344571	0.132042
926312	mCG17774.1	Smr2	submaxillary gland androgen regulated protein 2	0.34998	-1.51466	0.0107199	0.133339
334266	mCG5910.1	Farsla	phenylalanine-tRNA synthetase-like, alpha subunit	0.348741	-1.51977	0.0080315	0.13241
350259	mCG3019.2	Adra2b	adrenergic receptor, alpha 2b	0.348422	-1.52109	0.0485589	0.160782
788497	mCG11224.2	Crhr1	corticotropin releasing hormone receptor 1	0.348175	-1.52212	0.0242244	0.144321
485202	mCG7808.2	Acp1	acid phosphatase 1, soluble	0.348084	-1.52249	0.0138512	0.134348
907104	mCG17559.3;mCG141440	Ppfibp2	protein tyrosine phosphatase, receptor-type, F interacting protein, binding protein 2	0.348074	-1.52253	0.0187067	0.138792
405120	mCG21119.2	Gbp4	guanylate nucleotide binding protein 4	0.347983	-1.52291	0.00124733	0.127779
697471	mCG8089.1	Opn1mw	opsin 1 (cone pigments), medium-wave-sensitive (color blindness, deutan)	0.347296	-1.52576	0.0187483	0.13882
706657	mCG133586.1	Dqx1	DEAQ RNA-dependent ATPase	0.346801	-1.52782	0.031356	0.149013
446807	mCG141460	Usp18	ubiquitin specific protease 18	0.346426	-1.52938	0.00210034	0.130154
826699	mCG130063	Mark4	MAP/microtubule affinity-regulating kinase 4	0.345022	-1.53524	0.0221505	0.142192
763302	mCG2974.1	Capn12	calpain 12	0.341012	-1.55211	0.0242747	0.144321
484924	mCG13508.2	Cited4	Cbp/p300-interacting transactivator, with Glu/Asp-rich carboxy-terminal domain, 4	0.341	-1.55216	0.00776828	0.13241
871552	mCG23447.3	Tead2	TEA domain family member 2	0.340782	-1.55308	0.0200221	0.13993
523236	mCG133985	Prom2	prominin 2	0.340652	-1.55363	0.0489516	0.161087
585491	mCG7487.2	Khdrbs2	KH domain containing, RNA binding, signal transduction associated 2	0.338821	-1.5614	0.0295116	0.148009
393230	mCG10320.1	Kcnj14	potassium inwardly-rectifying channel, subfamily J, member 14	0.338676	-1.56202	0.0403178	0.155581
457860	mCG4780.2	Tcte1l	t-complex-associated-testis-expressed 1-like	0.337196	-1.56834	0.0107889	0.13344
619893	mCG3366.2	Chst11	carbohydrate sulfotransferase 11	0.332866	-1.58699	0.0299231	0.148009
514638	mCG3387.2	Cpm	carboxypeptidase M	0.328548	-1.60582	0.0239767	0.144013
712936	mCG141536	Fgg	fibrinogen, gamma polypeptide	0.327992	-1.60827	0.0432724	0.157315
752408	mCG5094.2	Cdh17	cadherin 17	0.327901	-1.60867	0.0071612	0.132042
349705	mCG19855.3	Car4	carbonic anhydrase 4	0.326695	-1.61398	0.0183887	0.138646
604718	mCG6727.1	Slco4a1	solute carrier organic anion transporter family, member 4a1	0.326091	-1.61665	0.00167479	0.127779
917388	mCG125029.1	Mlc1	megalencephalic leukoencephalopathy with subcortical cysts 1 homolog (human)	0.324258	-1.62478	0.0215956	0.141986
438410	mCG5281.2	Atp11a	ATPase, class VI, type 11A	0.324064	-1.62565	0.0414292	0.156004
636040	mCG125918.2	B4galt4	UDP-Gal:betaGlcNAc beta 1,4-galactosyltransferase, polypeptide 4	0.32308	-1.63004	0.0434981	0.157315
914457	mCG14080.1	Rab32	RAB32, member RAS oncogene family	0.321374	-1.63767	0.00310448	0.132042
424094	mCG8556.2	Kcnk2	potassium channel, subfamily K, member 2	0.319747	-1.645	0.00727973	0.132042
655925	mCG15496.1	Baalc	brain and acute leukemia, cytoplasmic	0.318422	-1.65099	0.0179698	0.138151
432121	mCG2245.2	Prosc	proline synthetase co-transcribed	0.316231	-1.66095	0.0187557	0.13882
776041	mCG17068.1	Fgb	fibrinogen, B beta polypeptide	0.314169	-1.67039	0.0379102	0.153542
774336	mCG117460	Cacna1d	calcium channel, voltage-dependent, L type, alpha 1D subunit	0.314062	-1.67088	0.0280464	0.147145
541982	mCG141674	Tmc5	transmembrane channel-like gene family 5	0.312365	-1.6787	0.0458229	0.15866
684551	mCG122128	Rab2b	RAB2B, member RAS oncogene family	0.311073	-1.68468	0.0411786	0.155822
776111	mCG121168.1	Hoxa1	homeo box A1	0.310257	-1.68847	0.0394739	0.154518
346435	mCG142223	Ly6g5c	lymphocyte antigen 6 complex, locus G5C	0.308798	-1.69527	0.0171292	0.136767
373880	mCG119957.1	Aldh1a1	aldehyde dehydrogenase family 1, subfamily A1	0.306411	-1.70646	0.000659735	0.127779
309908	mCG9904.1	Pdyn	prodynorphin	0.306382	-1.7066	0.0113054	0.13344
474562	mCG3346.2	Serpina3n	serine (or cysteine) proteinase inhibitor, clade A, member 3N	0.305849	-1.70911	0.00880797	0.13241
523356	mCG63678.2	V1rd20	vomeronasal 1 receptor, D20	0.305124	-1.71253	0.0149215	0.134854
732279	mCG147785.1	Saa3	serum amyloid A 3	0.304831	-1.71392	0.00160138	0.127779
924020	mCG1085.1	Plac8	placenta-specific 8	0.302529	-1.72485	0.0345024	0.150711
890654	mCG14668.1	Esco1	establishment of cohesion 1 homolog 1 (S. cerevisiae)	0.300515	-1.73449	0.0121018	0.13395
443020	mCG10368.1	Fcho1	FCH domain only 1	0.300224	-1.73589	0.00203178	0.129007
692966	mCG147785.1	Saa3	serum amyloid A 3	0.299654	-1.73863	0.0148718	0.134854
406199	mCG6526.2	Rpusd2	RNA pseudouridylate synthase domain containing 2	0.297724	-1.74795	0.0266222	0.145817
746252	mCG4670.2	Rab19	RAB19, member RAS oncogene family	0.297644	-1.74834	0.010919	0.13344
905191	mCG17377.1	Cck	cholecystokinin	0.297052	-1.75121	0.0138818	0.134348
806843	mCG16846.2	Scn8a	sodium channel, voltage-gated, type VIII, alpha	0.296267	-1.75503	0.00222572	0.13026
499918	mCG18522.1	Mapk13	mitogen activated protein kinase 13	0.294845	-1.76197	0.0437544	0.157401
377670	mCG4127.1	Fez1	fasciculation and elongation protein zeta 1 (zygin I)	0.29401	-1.76606	0.00359552	0.132042
794789	mCG12101.2	Tle6	transducin-like enhancer of split 6, homolog of Drosophila E(spl)	0.292705	-1.77248	0.0435412	0.157315
786324	mCG12002.2	Mtap1a	microtubule-associated protein 1 A	0.292244	-1.77476	0.0279316	0.146973
573334	mCG141546	Rfwd3	ring finger and WD repeat domain 3	0.291845	-1.77673	0.0321182	0.150085
645272	mCG6930.2	Sox13	SRY-box containing gene 13	0.291559	-1.77814	0.00593564	0.132042
564553	mCG114805.1	Il8rb	interleukin 8 receptor, beta	0.291358	-1.77913	0.013784	0.134348
374955	mCG21192.1	Dhx33	DEAH (Asp-Glu-Ala-His) box polypeptide 33	0.288899	-1.79136	0.00405395	0.132042
526689	mCG13310.2	Bcat1	branched chain aminotransferase 1, cytosolic	0.285477	-1.80855	0.0415277	0.156156
636359	mCG11364.2	Notch1	Notch gene homolog 1 (Drosophila)	0.285019	-1.81087	0.0292344	0.148009
696055	mCG126253.1	Sema4f	sema domain, immunoglobulin domain (Ig), TM domain, and short cytoplasmic domain	0.281298	-1.82983	0.0133159	0.134348
498825	mCG4917.1	Sec5l1	SEC5-like 1 (S. cerevisiae)	0.281163	-1.83052	0.00875036	0.13241
772307	mCG141154	Ncam1	neural cell adhesion molecule 1	0.280381	-1.83454	0.000554657	0.127779
413687	mCG125358.1	Hrasls	HRAS-like suppressor	0.278665	-1.8434	0.0340329	0.150707
461240	mCG7996.2	Mmaa	methylmalonic aciduria (cobalamin deficiency) type A	0.278352	-1.84502	0.0358984	0.151631
342036	mCG9328.1	Epha8	Eph receptor A8	0.277768	-1.84805	0.0257808	0.145116
789038	mCG142296	V1rf2	vomeronasal 1 receptor, F2	0.276924	-1.85244	0.033614	0.150085
452291	mCG3808.2	Galntl2	UDP-N-acetyl-alpha-D-galactosamine:polypeptide N-acetylgalactosaminyltransferase-like 2	0.276812	-1.85302	0.000809821	0.127779
676672	mCG4522.2	Tnrc9	trinucleotide repeat containing 9	0.275116	-1.86189	0.0450653	0.158136
860912	mCG5023.1	Itih2	inter-alpha trypsin inhibitor, heavy chain 2	0.269319	-1.89261	0.0169694	0.136455
671858	mCG10465.2;mCG140755	Dnmt3b	DNA methyltransferase 3B	0.269006	-1.89429	0.0309575	0.148719
343683	mCG4895.1	Tgfb2	transforming growth factor, beta 2	0.267439	-1.90272	0.0263915	0.145491
766676	mCG142758	Hoxa6	homeo box A6	0.265511	-1.91315	0.0422117	0.156474
806723	mCG133434.2	Ret	ret proto-oncogene	0.264331	-1.91958	0.0126471	0.134348
303159	mCG13094.2	P2ry14	purinergic receptor P2Y, G-protein coupled, 14	0.264226	-1.92015	0.0273776	0.146608
898210	mCG22597.1;mCG124096	G1p2	interferon, alpha-inducible protein	0.264078	-1.92097	0.00700794	0.132042
588303	mCG121668.1	Fkbp14	FK506 binding protein 14	0.262385	-1.93024	0.0109223	0.13344
332470	mCG142379	V1rb8	vomeronasal 1 receptor, B8	0.261814	-1.93338	0.0210942	0.14125
351135	mCG2157	Cd7	CD7 antigen	0.260883	-1.93853	0.0166801	0.13636
520997	mCG6806.2	Mapk8ip2	mitogen-activated protein kinase 8 interacting protein 2	0.257081	-1.95971	0.0171326	0.136767
921528	mCG4113.3	Ddit4l	DNA-damage-inducible transcript 4-like	0.251817	-1.98955	0.00478508	0.132042
629449	mCG142493	V1rg11	vomeronasal 1 receptor, G11	0.250481	-1.99723	0.00481916	0.132042
383002	mCG21617.1	Prap1	proline-rich acidic protein 1	0.25018	-1.99896	0.0405915	0.155589
575696	mCG9678.2	Chrna3	cholinergic receptor, nicotinic, alpha polypeptide 3	0.248006	-2.01155	0.0190678	0.139009
524536	mCG9109.1	Rln1	relaxin 1	0.247493	-2.01454	0.0396632	0.15468
510496	mCG141673	Scnn1g	sodium channel, nonvoltage-gated 1 gamma	0.247492	-2.01454	0.0471236	0.159456
865072	mCG13226.3	Pip5k2b	phosphatidylinositol-4-phosphate 5-kinase, type II, beta	0.247248	-2.01597	0.0467061	0.159252
888038	mCG1045132;mCG124134	Ifit3	interferon-induced protein with tetratricopeptide repeats 3	0.242563	-2.04357	0.0114027	0.13344
920743	mCG17072.1	Sfrp2	secreted frizzled-related sequence protein 2	0.240676	-2.05484	0.0144266	0.134551
425705	mCG5642.2	Acat1	acetyl-Coenzyme A acetyltransferase 1	0.237753	-2.07246	0.0196685	0.139755
667865	mCG14780.2	Il12rb1	interleukin 12 receptor, beta 1	0.237176	-2.07597	0.0391644	0.154518
807587	mCG9027.1	Rps6kb1	ribosomal protein S6 kinase, polypeptide 1	0.234867	-2.09008	0.0156289	0.135007
482163	mCG142469	Titf1	thyroid transcription factor 1	0.233762	-2.09689	0.0315599	0.149251
460861	mCG13195.1	Galnt3	UDP-N-acetyl-alpha-D-galactosamine:polypeptide N-acetylgalactosaminyltransferase 3	0.231984	-2.10791	0.047148	0.159456
608587	mCG19702.1	Nr4a2	nuclear receptor subfamily 4, group A, member 2	0.231541	-2.11066	0.0275815	0.146608
367165	mCG141675	Stab2	stabilin 2	0.231515	-2.11082	0.025069	0.145116
543433	mCG1027236.1	V1re13	vomeronasal 1 receptor, E13	0.230958	-2.1143	0.0193361	0.139368
512406	mCG16530	Ang2	angiogenin, ribonuclease A family, member 2	0.228973	-2.12675	0.00634592	0.132042
857718	mCG23153.1	Stk22s1	serine/threonine kinase 22 substrate 1	0.22842	-2.13024	0.0252548	0.145116
911573	mCG1732.2	Net1	neuroepithelial cell transforming gene 1	0.224134	-2.15757	0.00184448	0.127779
345819	mCG11682.1	Expi	extracellular proteinase inhibitor	0.213502	-2.22768	0.00774431	0.132276
538717	mCG18586.1	Ifi27	interferon, alpha-inducible protein 27	0.2126	-2.23379	0.0252874	0.145116
726605	mCG114395.1	Akt3	thymoma viral proto-oncogene 3	0.211904	-2.23852	0.0401861	0.155524
622920	mCG122320.1	Ncoa2	nuclear receptor coactivator 2	0.209182	-2.25717	0.0196261	0.139746
742559	mCG67530.2	Rasd2	RASD family, member 2	0.205962	-2.27955	0.00378014	0.132042
824687	mCG1050357;mCG115000.2	Nrp2	neuropilin 2	0.202455	-2.30433	0.00157364	0.127779
839183	mCG1036666.1	V1rb1	vomeronasal 1 receptor, B1	0.199608	-2.32476	0.0145371	0.134854
545993	mCG3344.2	Serpina3k	serine (or cysteine) proteinase inhibitor, clade A, member 3K	0.198252	-2.3346	0.0381744	0.153744
925399	mCG19384.2	Lect1	leukocyte cell derived chemotaxin 1	0.198085	-2.33581	0.0106918	0.133198
315151	mCG114540.2	Odz3	odd Oz/ten-m homolog 3 (Drosophila)	0.197082	-2.34313	0.0247689	0.145001
494940	mCG128255.1	Ahsg	alpha-2-HS-glycoprotein	0.196896	-2.3445	0.0237052	0.143888
840192	mCG13047.1	Degs2	degenerative spermatocyte homolog 2 (Drosophila), lipid desaturase	0.194766	-2.36018	0.0138364	0.134348
819057	mCG1048876.1;mCG5628	F2rl3	coagulation factor II (thrombin) receptor-like 3	0.194527	-2.36196	0.0203783	0.140475
639673	mCG17857.2	Chrm1	cholinergic receptor, muscarinic 1, CNS	0.193371	-2.37056	0.0446319	0.157838
671192	mCG141204.1	Wdr17	WD repeat domain 17	0.191169	-2.38708	0.00603187	0.132042
304008	mCG133073.1	Cyp2d10	cytochrome P450, family 2, subfamily d, polypeptide 10	0.18806	-2.41074	0.00151035	0.127779
930152	mCG12531.2	Cxcl10	chemokine (C-X-C motif) ligand 10	0.185979	-2.42679	0.00426851	0.132042
636549	mCG1200.1	Angpt2	angiopoietin 2	0.185408	-2.43123	0.0346916	0.150711
499248	mCG15910.2	Ly6g6e	lymphocyte antigen 6 complex, locus G6E	0.184537	-2.43802	0.0431311	0.157068
323918	mCG11675.1	Prlpa	prolactin-like protein A	0.184098	-2.44145	0.0028305	0.132042
910348	mCG13177.1	Psmf1	proteasome (prosome, macropain) inhibitor subunit 1	0.183677	-2.44475	0.00287054	0.132042
347591	mCG3751.1	Cyt1	cytokine like 1	0.183461	-2.44646	0.00744818	0.132042
625076	mCG128637.2	Bcl2	B-cell leukemia/lymphoma 2	0.182908	-2.45081	0.0279808	0.146981
545251	mCG120963.1	Fprl1	formyl peptide receptor-like 1	0.180931	-2.46649	0.0302461	0.148267
516139	mCG11684.1	Ccl5	chemokine (C-C motif) ligand 5	0.17875	-2.48399	0.028463	0.147595
483538	mCG20360.3	Fxyd3	FXYD domain-containing ion transport regulator 3	0.176264	-2.50419	0.000357867	0.123232
806324	mCG7959.2	Dnmt3a	DNA methyltransferase 3A	0.175234	-2.51265	0.0384422	0.153902
326590	mCG117156.1	Tex13	testis expressed gene 13	0.174558	-2.51822	0.0340239	0.150707
870608	mCG21873.1	Vill	villin-like	0.172367	-2.53644	0.00650596	0.132042
914041	mCG141326.1	Rit2	Ras-like without CAAX 2	0.170959	-2.54828	0.00310933	0.132042
676224	mCG123157.1	Ttr	transthyretin	0.168001	-2.57346	0.00353928	0.132042
328153	mCG10063.2	Neil2	nei like 2 (E. coli)	0.165554	-2.59462	0.0111936	0.13344
544864	mCG126096.1	Apod	apolipoprotein D	0.161101	-2.63396	0.00198923	0.128568
718533	mCG11652.2	Lrrc19	leucine rich repeat containing 19	0.157379	-2.66769	0.0115047	0.13344
506418	mCG4360.2	Dncl2b	dynein, cytoplasmic, light chain 2B	0.153181	-2.70669	0.0126576	0.134348
740005	mCG148344;mCG141340;mCG133140.1;mCG141341	Gnai2	guanine nucleotide binding protein, alpha inhibiting 2	0.151143	-2.72602	0.0228187	0.143018
858616	mCG19437.1	Nmbr	neuromedin B receptor	0.146416	-2.77185	0.000978476	0.127779
530983	mCG5183.2	Avil	advillin	0.138004	-2.85722	0.00849463	0.13241
931100	mCG4965.1	Gdpd2	glycerophosphodiester phosphodiesterase domain containing 2	0.134961	-2.88939	0.0196337	0.139746
800690	mCG7041.2	Chrdl2	chordin-like 2	0.130066	-2.94268	0.0135319	0.134348
827587	mCG130421	Dgkz	diacylglycerol kinase zeta	0.128385	-2.96145	0.0117466	0.13344
544812	mCG10717.1	Thy1	thymus cell antigen 1, theta	0.126551	-2.98221	0.0030434	0.132042
342038	mCG22783.2	Atp4a	ATPase, H+/K+ transporting, alpha polypeptide	0.122474	-3.02945	0.0260826	0.145176
311434	mCG145990	Pdip	protein disulfide isomerase, pancreatic	0.117921	-3.08411	0.0473915	0.159721
918558	mCG21634.1	Drd1ip	dopamine receptor D1 interacting protein	0.11714	-3.0937	0.0270877	0.146592
802219	mCG11113.1	Psmd9	proteasome (prosome, macropain) 26S subunit, non-ATPase, 9	0.114842	-3.12227	0.00190877	0.127779
381109	NM_016687.1	Sfrp4	secreted frizzled-related sequence protein 4	0.0999782	-3.32224	0.036618	0.152331
400599	mCG118044.1	Abca8a	ATP-binding cassette, sub-family A (ABC1), member 8a	0.09947	-3.3296	0.0396183	0.15468
319552	mCG13975.1	Foxb2	forkhead box B2	0.0971763	-3.36325	0.0137433	0.134348
332167	mCG129433.2	Scnn1a	sodium channel, nonvoltage-gated, type I, alpha	0.0961106	-3.37916	0.00450758	0.132042
829374	mCG8187.1	Lig3	ligase III, DNA, ATP-dependent	0.0942164	-3.40788	0.0245709	0.14495
524442	mCG119389.1	Sprrl7	small proline rich-like 7	0.0898067	-3.47703	0.00388516	0.132042
889699	mCG12457.2	Gpr74	G protein-coupled receptor 74	0.0860594	-3.53852	0.00750758	0.132042
586446	mCG7000.1	Slco1a4	solute carrier organic anion transporter family, member 1a4	0.082827	-3.59376	0.0203762	0.140475
431009	mCG140514.1	Camk4	calcium/calmodulin-dependent protein kinase IV	0.0758491	-3.72072	0.0272523	0.146608
532299	mCG2054.3	Slc2a12	solute carrier family 2 (facilitated glucose transporter), member 12	0.0689189	-3.85896	0.012976	0.134348
704142	mCG2146.2	Thoc4	THO complex 4	0.0577849	-4.11316	0.0072119	0.132042
