# Supplementary material for: Regulation of Brown and White Adipocyte Transcriptome by the Transcriptional Coactivator NT-PGC-1α
Source: PLoS One. 2016 Jul 25;11(7):e0159990. doi: 10.1371/journal.pone.0159990 (PMC4959749; doi:10.1371/journal.pone.0159990)
Supplement: S2 Table — Ingenuity pathway analysis was performed on genes upregulated by NT-PGC-1α (FC > 1.5 and p < 0.05). (XLS) [file pone.0159990.s002.xls]

## Sheet: Sheet0
Table S3. Ingenuity pathway analysis of NT-PGC-1a-responsive genes in brown adipocytes (FC >1.5, p<0.05)
Ingenuity Canonical Pathways	-log(p-value)	Ratio	z-score	Molecules
PPARα/RXRα Activation	2.92E00	5.59E-02	0.378	PLCB1,PPARGC1A,PPARA,IL1R2,SMAD4,CPT1B,NR2C2,ADCY9,PRKAB2,GPD2
RAR Activation	2.72E00	5.26E-02		RDH16,PPARGC1A,SMAD5,CSF2RB,SMAD4,RARG,SMARCC1,PRKCZ,ADCY9,IL3RA
Oxidative Phosphorylation	2.52E00	6.42E-02		COX7A2,NDUFS2,COX7B,NDUFA1,ATP5J,NDUFB4,CYCS
Glycolysis I	2.04E00	1.2E-01		PFKP,ENO3,PFKM
Ketolysis	2E00	2.22E-01		HADHA,HADHB
Ketogenesis	1.91E00	2E-01		HADHA,HADHB
Glutaryl-CoA Degradation	1.82E00	1.82E-01		HADHA,HADHB
Fatty Acid β-oxidation I	1.82E00	1E-01		ACAA2,HADHA,HADHB
AMPK Signaling	1.82E00	4.73E-02	0.000	PFKP,PPM1L,PFKM,CPT1B,ACACA,SMARCC1,PRKAB2
Mevalonate Pathway I	1.68E00	1.54E-01		HADHA,HADHB
Isoleucine Degradation I	1.62E00	1.43E-01		HADHA,HADHB
Dermatan Sulfate Degradation (Metazoa)	1.51E00	1.25E-01		IDUA,Spam1
L-DOPA Degradation	1.46E00	5E-01		COMT
Methionine Degradation I (to Homocysteine)	1.46E00	1.18E-01		FTSJ1,AHCYL1
Superpathway of Geranylgeranyldiphosphate Biosynthesis I (via Mevalonate)	1.46E00	1.18E-01		HADHA,HADHB
Valine Degradation I	1.41E00	1.11E-01		HADHA,HADHB
Cysteine Biosynthesis III (mammalia)	1.37E00	1.05E-01		FTSJ1,AHCYL1
Tryptophan Degradation III (Eukaryotic)	1.33E00	1E-01		HADHA,HADHB
Ascorbate Recycling (Cytosolic)	1.29E00	3.33E-01		GSTO2
Hypusine Biosynthesis	1.29E00	3.33E-01		EIF5A
Glycerol-3-phosphate Shuttle	1.29E00	3.33E-01		GPD2
TCA Cycle II (Eukaryotic)	1.22E00	8.7E-02		IDH3B,OGDH
TR/RXR Activation	1.21E00	4.71E-02		PFKP,PPARGC1A,UCP3,ACACA
2-ketoglutarate Dehydrogenase Complex	1.17E00	2.5E-01		OGDH
α-tocopherol Degradation	1.17E00	2.5E-01		CYP4F3
Myo-inositol Biosynthesis	1.17E00	2.5E-01		IMPA2
Biotin-carboxyl Carrier Protein Assembly	1.17E00	2.5E-01		ACACA
Proline Biosynthesis I	1.17E00	2.5E-01		PYCRL
Heparan Sulfate Biosynthesis	1.11E00	5.26E-02		CHST4,B3GAT1,EXT2
Phospholipases	1.1E00	5.17E-02		PLA2G4C,PLCB1,PLA2G7
Serine Biosynthesis	1.08E00	2E-01		PSPH
Tetrapyrrole Biosynthesis II	1.08E00	2E-01		UROS
Superpathway of Cholesterol Biosynthesis	1.07E00	7.14E-02		HADHA,HADHB
Glutathione-mediated Detoxification	1.02E00	6.67E-02		GSTO2,Gstt1
Proline Biosynthesis II (from Arginine)	1E00	1.67E-01		PYCRL
Arginine Degradation VI (Arginase 2 Pathway)	1E00	1.67E-01		PYCRL
Thioredoxin Pathway	1E00	1.67E-01		TXNRD2
Glycerol Degradation I	1E00	1.67E-01		GPD2
Glycine Cleavage Complex	1E00	1.67E-01		AMT
Glycogen Biosynthesis II (from UDP-D-Glucose)	1E00	1.67E-01		GBE1
GDP-mannose Biosynthesis	1E00	1.67E-01		PMM1
Superpathway of Methionine Degradation	9.72E-01	6.25E-02		FTSJ1,AHCYL1
Superpathway of Serine and Glycine Biosynthesis I	9.36E-01	1.43E-01		PSPH
Glycoaminoglycan-protein Linkage Region Biosynthesis	9.36E-01	1.43E-01		B3GAT1
Phosphatidylethanolamine Biosynthesis II	8.35E-01	1.11E-01		ETNK1
Heme Biosynthesis II	8.35E-01	1.11E-01		UROS
Glycogen Degradation II	7.93E-01	1E-01		AGL
Glycogen Degradation III	7.21E-01	8.33E-02		AGL
Purine Nucleotides De Novo Biosynthesis II	7.21E-01	8.33E-02		ADSSL1
Mineralocorticoid Biosynthesis	7.21E-01	8.33E-02		Hsd3b4 (includes others)
Glucocorticoid Biosynthesis	6.9E-01	7.69E-02		Hsd3b4 (includes others)
Heparan Sulfate Biosynthesis (Late Stages)	6.65E-01	4E-02		CHST4,EXT2
Colanic Acid Building Blocks Biosynthesis	6.61E-01	7.14E-02		PMM1
Chondroitin Sulfate Degradation (Metazoa)	6.35E-01	6.67E-02		Spam1
Androgen Biosynthesis	6.35E-01	6.67E-02		Hsd3b4 (includes others)
Nicotine Degradation III	6.16E-01	3.7E-02		CYP1A2,EXT2
Chondroitin Sulfate Biosynthesis	6.16E-01	3.7E-02		CHST4,B3GAT1
Mitochondrial L-carnitine Shuttle Pathway	5.88E-01	5.88E-02		CPT1B
Melatonin Degradation I	5.82E-01	3.51E-02		CYP1A2,EXT2
Dermatan Sulfate Biosynthesis	5.82E-01	3.51E-02		CHST4,B3GAT1
D-myo-inositol (1,4,5)-trisphosphate Degradation	5.67E-01	5.56E-02		IMPA2
Glutathione Redox Reactions I	5.47E-01	5.26E-02		Gstt1
Superpathway of Melatonin Degradation	5.32E-01	3.23E-02		CYP1A2,EXT2
Nicotine Degradation II	5.22E-01	3.17E-02		CYP1A2,EXT2
p38 MAPK Signaling	4.77E-01	2.56E-02		PLA2G4C,RPS6KA5,IL1R2
Dopamine Degradation	4.63E-01	4.17E-02		COMT
Superpathway of D-myo-inositol (1,4,5)-trisphosphate Metabolism	4.63E-01	4.17E-02		IMPA2
Bupropion Degradation	4.49E-01	4E-02		CYP1A2
Gluconeogenesis I	4.49E-01	4E-02		ENO3
Acetone Degradation I (to Methylglyoxal)	4.35E-01	3.85E-02		CYP1A2
D-myo-inositol (1,4,5)-Trisphosphate Biosynthesis	4.23E-01	3.7E-02		PLCB1
Pyrimidine Ribonucleotides Interconversion	3.98E-01	3.45E-02		ENTPD6
Pyrimidine Ribonucleotides De Novo Biosynthesis	3.76E-01	3.23E-02		ENTPD6
Retinoate Biosynthesis I	3.56E-01	3.03E-02		RDH16
Thyroid Hormone Metabolism II (via Conjugation and/or Degradation)	3.38E-01	2.86E-02		EXT2
Triacylglycerol Biosynthesis	3.38E-01	2.86E-02		LPIN3
Noradrenaline and Adrenaline Degradation	3.38E-01	2.86E-02		COMT
D-myo-inositol-5-phosphate Metabolism	3.37E-01	2.08E-02		PLCB1,DUSP8,PPP1R1B
Estrogen Biosynthesis	3.2E-01	2.7E-02		CYP1A2
Salvage Pathways of Pyrimidine Ribonucleotides	3.15E-01	2.15E-02		MAP3K6,PYCRL
Dermatan Sulfate Biosynthesis (Late Stages)	2.69E-01	2.27E-02		CHST4
Chondroitin Sulfate Biosynthesis (Late Stages)	2.56E-01	2.17E-02		CHST4
