# Supplementary material for: Regulation of Brown and White Adipocyte Transcriptome by the Transcriptional Coactivator NT-PGC-1α
Source: PLoS One. 2016 Jul 25;11(7):e0159990. doi: 10.1371/journal.pone.0159990 (PMC4959749; doi:10.1371/journal.pone.0159990)
Supplement: S3 Table — Analysis was performed on genes upregulated by NT-PGC-1α (FC > 1.25 and p < 0.05). (XLSX) [file pone.0159990.s003.xlsx]

## Sheet: Sheet1
Table S3. A list of MitoCarta genes identified in NT-PGC-1α microarray
Abcb8
Acaa2
Acaca
Acacb
Acad10
Acadvl
Acly
Acn9
Aco2
Agr2
Akap1
Akr7a5
Aldh4a1
Atp5d
Atp5j
Atp5l
BC021611
Bckdha
Bckdk
Bcs1l
Cabc1
Chchd7
Clpp
Clpx
Comt
Comtd1
Coq4
Coq6
Cox4i2
Cox5b
Cox6b1
Cox6c
Cox7a1
Cox7a2
Cox7b
Cox7c
Cpt1b
Cpt2
Csl
Cstad
Ctps2
Cyc1
Cycs
Cyp27a1
D10Jhu81e
Dci
Dhodh
Dhrs4
Drg2
Ech1
Echdc3
Efha1
Elac2
Endogl1
Etfb
Ethe1
Fahd1
Fastk
Fdxr
Fh1
Gcsh
Gng5
Gpam
Gpd2
Gtpbp5
Hadha
Hadhb
Hagh
Harsl
Hbld1
Hbld2
Hccs
Hemk1
Hk2
Hmgcl
Hsd17b4
Hsd3b5
Hspb7
Hspe1
Idh2
Idh3b
Immt
Lactb
Letm1
Mars
Mars2
Metapl1
Mfn1
Mipep
Mrpl12
Mrpl14
Mrpl24
Mrpl27
Mrpl28
Mrpl32
Mrpl34
Mrpl36
Mrpl4
Mrpl46
Mrpl49
Mrpl50
Mrpl51
Mrps10
Mrps11
Mrps18a
Mrps25
Mrps36
Mrps9
Mto1
Ndg2
Ndufa1
Ndufa8
Ndufab1
Ndufaf1
Ndufb3
Ndufb4
Ndufb8
Ndufc2
Ndufs2
Ndufs5
Ndufs7
Ndufv2
Nipsnap1
Nipsnap3a
Nit1
Nme6
Nt5m
Nudt13
Nudt8
Ogdh
Opa1
Pcca
Pdhb
Pdhx
Pdk2
Peo1
Phb
Phyh
Prdx6
Prodh2
Ptcd2
Ptges2
Qrsl1
Rab3d
Rarsl
Rilp
Rnmtl1
Rpusd4
Sars2
Sdhc
Serhl
Sfxn2
Slc22a4
Slc25a11
Slc25a12
Slc25a20
Slc25a25
Slc25a26
Slc25a28
Slc25a3
Sod2
Star
Sucla2
Timm10
Tomm22
Tufm
Txn2
Txnrd1
Txnrd2
Ucp3
Uqcr
Uqcrc1
Wars2
Zadh2
0610010D20Rik
1110001J03Rik
1700020C11Rik
1700022A21Rik
1700034H14Rik
1810009N02Rik
1810049H13Rik
2010107E04Rik
2310003L22Rik
2310005E10Rik
2310042G06Rik
2310051N18Rik
2310061I04Rik
2410003P15Rik
2410005O16Rik
2410018M08Rik
2700085E05Rik
4733401H18Rik
6330578E17Rik
8430408G22Rik
9330129D05Rik
