# Supplementary material for: Regulation of Brown and White Adipocyte Transcriptome by the Transcriptional Coactivator NT-PGC-1α
Source: PLoS One. 2016 Jul 25;11(7):e0159990. doi: 10.1371/journal.pone.0159990 (PMC4959749; doi:10.1371/journal.pone.0159990)
Supplement: S4 Table — Ingenuity pathway analysis was performed on genes downregulated by NT-PGC-1α (FC > 1.5 and p < 0.05). (XLS) [file pone.0159990.s004.xls]

## Sheet: Sheet0
Table S4. Ingenuity pathway analysis of genes down-regulated at least 1.5-fold by NT-PGC-1a in brown adipocytes (p<0.05)
Ingenuity Canonical Pathways	-log(p-value)	Ratio	z-score	Molecules
Acute Phase Response Signaling	7.12E00	1.07E-01	-2.309	MBL2,JUN,AKT3,SOCS5,CP,SERPINA3,CRABP2,FGG,HP,IL1RN,IL1R1,MAPK13,FGB,AHSG,SERPING1,Saa3,ITIH2,TTR
Hepatic Fibrosis / Hepatic Stellate Cell Activation	4.24E00	7.58E-02		FGFR1,PDGFRB,TNFSF11,MMP2,CCL5,MYL2,COL3A1,TGFB2,COL1A1,TIMP2,MYH4,IL1R1,BCL2,IL4R,IGFBP3
VDR/RXR Activation	4.12E00	1.15E-01	-0.816	IL12A,TNFSF11,CCL5,CXCL10,SEMA3B,TGFB2,IGFBP3,NCOA2,NCOA3
Agranulocyte Adhesion and Diapedesis	3.89E00	7.41E-02		Ccl2,MMP2,CCL5,CXCL10,MYL2,MSN,CLDN4,CLDN15,ITGB7,GNAI2,IL1RN,MYH4,IL1R1,ACTG2
IL-12 Signaling and Production in Macrophages	3.53E00	8.15E-02		JUN,APOA4,IL12A,AKT3,CLU,APOD,MAPK13,TGFB2,MST1R,IL12RB1,IFNA4
Regulation of the Epithelial-Mesenchymal Transition Pathway	3.45E00	7.07E-02		LOX,FGFR1,PDGFRB,AKT3,MMP2,NOTCH1,LEF1,FZD2,TGFB2,FGF7,EGR1,SNAI2,FGF11
Role of Hypercytokinemia/hyperchemokinemia in the Pathogenesis of Influenza	3.26E00	1.33E-01		IL15,IL12A,IL1RN,CCL5,CXCL10,IFNA4
Role of Pattern Recognition Receptors in Recognition of Bacteria and Viruses	3.14E00	7.87E-02	-2.449	MBL2,IRF7,IL12A,CCL5,IFIH1,OAS3,IL17C,TGFB2,DDX58,IFNA4
Maturity Onset Diabetes of Young (MODY) Signaling	2.84E00	1.82E-01		Ins1,PKLR,FABP2,CACNA1D
LPS/IL-1 Mediated Inhibition of RXR Function	2.75E00	5.94E-02	0.000	ABCB1,JUN,CHST11,FMO2,ACSL4,IL1RN,IL1R1,ALDH1A1,ALDH3B1,CYP2C8,ALDH1L2,FABP5,FABP2
cAMP-mediated signaling	2.75E00	5.94E-02	-2.496	GNAO1,CAMK4,P2RY14,ADRA2B,PKIA,PDE2A,PDE5A,CHRM1,ADORA2B,CRHR1,GNAI2,DUSP1,PTGIR
Epithelial Adherens Junction Signaling	2.68E00	6.85E-02		FGFR1,AKT3,MYH4,PARD3,NOTCH1,SNAI2,MYL2,LEF1,TGFB2,ACTG2
IL-17A Signaling in Gastric Cells	2.62E00	1.6E-01		JUN,CCL5,CXCL10,MAPK13
FXR/RXR Activation	2.56E00	7.09E-02		Ins1,APOA4,IL1RN,AKT3,PKLR,CLU,APOD,AHSG,TTR
Granulocyte Adhesion and Diapedesis	2.56E00	6.21E-02		Ccl2,GNAI2,IL1RN,MMP2,CCL5,IL1R1,CXCL10,MSN,CLDN4,CLDN15,THY1
Cellular Effects of Sildenafil (Viagra)	2.52E00	6.98E-02		MYH4,MYL2,CAMK4,PDE2A,GUCY2C,PDE5A,CACNA1D,ACTG2,NPPA
L-cysteine Degradation I	2.51E00	5E-01		GOT2,CDO1
HIPPO signaling	2.43E00	8.14E-02	1.342	TEAD4,TEAD3,NF2,PARD3,SKP2,DLG5,TEAD2
TGF-β Signaling	2.4E00	8.05E-02	-0.447	JUN,IRF7,BCL2,NKX2-5,MAPK13,RUNX3,TGFB2
Corticotropin Releasing Hormone Signaling	2.38E00	7.21E-02		JUN,GNAI2,CRHR1,GNAO1,MAPK13,CAMK4,GUCY2C,MEF2D
Intrinsic Prothrombin Activation Pathway	2.38E00	1.38E-01		COL3A1,FGB,COL1A1,FGG
PXR/RXR Activation	2.36E00	8.96E-02		ABCB1,Ins1,AKT3,Aldh1a7,ALDH1A1,CYP2C8
RAR Activation	2.33E00	5.79E-02		JUN,ADH1C,AKT3,RDH12,DUSP1,Aldh1a7,ALDH1A1,MAPK13,TGFB2,IGFBP3,CRABP2
IL-10 Signaling	2.32E00	8.82E-02		JUN,IL1RN,FCGR2B,IL1R1,MAPK13,IL4R
Role of Osteoblasts, Osteoclasts and Chondrocytes in Rheumatoid Arthritis	2.3E00	5.48E-02		JUN,IL1RN,AKT3,TNFSF11,IL1R1,SFRP4,LEF1,FZD2,BCL2,SFRP2,CAMK4,COL1A1
Cardiac Hypertrophy Signaling	2.24E00	5.38E-02	-2.530	JUN,GNAI2,GNAO1,MYL2,NKX2-5,MAPK13,TGFB2,CAMK4,ADRA2B,MEF2D,RPS6KB1,CACNA1D
Chemokine Signaling	2.23E00	8.45E-02	-2.449	JUN,GNAI2,CCL5,MYL2,MAPK13,CAMK4
Superpathway of Methionine Degradation	2.22E00	1.25E-01		GOT2,SUV39H2,CBS/LOC102724560,CDO1
HMGB1 Signaling	2.18E00	6.67E-02	-2.828	JUN,IL12A,AKT3,IL1R1,MAPK13,IL17C,TGFB2,PLAT
G-Protein Coupled Receptor Signaling	2.18E00	5.08E-02		AKT3,GNAO1,CAMK4,P2RY14,ADRA2B,PDE2A,PDE5A,CHRM1,ADORA2B,CRHR1,GNAI2,DUSP1,PTGIR
STAT3 Pathway	2.17E00	8.22E-02		FGFR1,PDGFRB,SOCS5,BCL2,MAPK13,NTRK3
RhoGDI Signaling	2.16E00	5.78E-02	2.121	CDH17,GNAI2,GNAO1,MYL2,MSN,DGKZ,PIP5K1C,PAK7,ACTG2,ARHGDIB
Nitric Oxide Signaling in the Cardiovascular System	2.08E00	7E-02	-1.134	CHRM1,AKT3,CAMK4,PDE2A,GUCY2C,PDE5A,CACNA1D
Calcium Signaling	2.08E00	5.62E-02	-1.890	TPM3,MYH4,CASQ2,MYL2,GRIN2D,CAMK4,CHRNA3,CAMKK1,MEF2D,GRIN2B
PDGF Signaling	2.06E00	7.79E-02	-0.816	JUN,CAV3,PDGFRB,ACP1,SPHK1,ABL2
Dendritic Cell Maturation	2.06E00	5.59E-02		IL15,IL12A,IL1RN,AKT3,FCGR2B,COL3A1,MAPK13,CD80,HLA-DOB,COL1A1
Nur77 Signaling in T Lymphocytes	2E00	8.77E-02		BCL2,CD80,CAMK4,HLA-DOB,MEF2D
Glutamate Receptor Signaling	2E00	8.77E-02		GRIN2D,CAMK4,SLC17A1,GRIK3,GRIN2B
Cardiomyocyte Differentiation via BMP Receptors	1.99E00	1.5E-01		MYL2,NKX2-5,NPPA
Clathrin-mediated Endocytosis Signaling	1.96E00	5.41E-02		APOA4,CLU,APOD,HIP1R,FGF7,PIP5K1C,FGF11,TFRC,ACTG2,ITGB7
Axonal Guidance Signaling	1.92E00	4.16E-02		AKT3,MMP2,EPHB3,NRP2,SRGAP3,GNAO1,MYL2,FZD2,SEMA3B,ADAMTS8,UNC5A,PAK7,ADAMTS1,SEMA4F,GNAI2,SEMA7A,NTRK3,EPHA8
Human Embryonic Stem Cell Pluripotency	1.9E00	5.97E-02		FGFR1,PDGFRB,AKT3,LEF1,FZD2,NTRK3,TGFB2,SPHK1
Relaxin Signaling	1.89E00	5.93E-02	-2.000	JUN,GNAI2,RLN1,AKT3,GNAO1,PDE2A,GUCY2C,PDE5A
Thyroid Cancer Signaling	1.88E00	1E-01		CXCL10,LEF1,RET,NTRK3
Type I Diabetes Mellitus Signaling	1.86E00	6.36E-02	0.000	IL12A,SOCS5,IL1R1,BCL2,MAPK13,CD80,HLA-DOB
Role of Tissue Factor in Cancer	1.86E00	6.36E-02		AKT3,CYR61,FGB,MAPK13,EGR1,RPS6KB1,FGG
Differential Regulation of Cytokine Production in Intestinal Epithelial Cells by IL-17A and IL-17F	1.82E00	1.3E-01		IL12A,CCL5,LCN2
Tight Junction Signaling	1.81E00	5.39E-02		JUN,AKT3,MYH4,VAMP3,MYL2,CLDN4,TGFB2,CLDN15,ACTG2
Activation of IRF by Cytosolic Pattern Recognition Receptors	1.8E00	7.81E-02	-2.236	JUN,IRF7,IFIH1,DDX58,IFNA4
Aryl Hydrocarbon Receptor Signaling	1.8E00	5.71E-02	-2.236	JUN,ALDH1A1,ALDH3B1,ALDH1L2,NFIB,TGFB2,NCOA2,NCOA3
Altered T Cell and B Cell Signaling in Rheumatoid Arthritis	1.79E00	6.82E-02		IL15,IL12A,IL1RN,TNFSF11,CD80,HLA-DOB
Wnt/β-catenin Signaling	1.78E00	5.33E-02	-0.333	JUN,AKT3,SFRP4,GNAO1,LEF1,FZD2,SFRP2,TGFB2,SOX13
Pathogenesis of Multiple Sclerosis	1.77E00	2.22E-01		CCL5,CXCL10
Leucine Degradation I	1.77E00	2.22E-01		BCAT1,ACADM
Role of NFAT in Regulation of the Immune Response	1.75E00	5.26E-02	-2.828	JUN,GNAI2,AKT3,FCGR2B,GNAO1,CD80,CAMK4,HLA-DOB,MEF2D
IL-6 Signaling	1.75E00	6.03E-02	-2.646	ABCB1,JUN,IL1RN,AKT3,IL1R1,MAPK13,COL1A1
Role of PI3K/AKT Signaling in the Pathogenesis of Influenza	1.75E00	7.58E-02		GNAI2,AKT3,CCL5,PLAC8,IFNA4
Communication between Innate and Adaptive Immune Cells	1.73E00	6.59E-02		IL15,IL12A,IL1RN,CCL5,CXCL10,CD80
p38 MAPK Signaling	1.73E00	5.98E-02	-1.633	IL1RN,DUSP1,IL1R1,MAPK13,TGFB2,MEF2D,RPS6KB1
Factors Promoting Cardiogenesis in Vertebrates	1.71E00	6.52E-02		MYL2,LEF1,FZD2,NKX2-5,TGFB2,NPPA
Death Receptor Signaling	1.71E00	6.52E-02	-0.816	CFLAR,BCL2,PARP9,ACIN1,ACTG2,ARHGDIB
Role of RIG1-like Receptors in Antiviral Innate Immunity	1.71E00	8.89E-02	-2.000	IRF7,IFIH1,DDX58,IFNA4
Ephrin Receptor Signaling	1.71E00	5.17E-02		GNAI2,AKT3,ACP1,EPHB3,GNAO1,GRIN2D,PAK7,GRIN2B,EPHA8
Role of Macrophages, Fibroblasts and Endothelial Cells in Rheumatoid Arthritis	1.67E00	4.36E-02		JUN,IL15,AKT3,TNFSF11,CCL5,GNAO1,LEF1,FZD2,CAMK4,IL1RN,IL1R1,SFRP4,SFRP2
CCR5 Signaling in Macrophages	1.67E00	7.25E-02		JUN,GNAI2,CCL5,MAPK13,CAMK4
Agrin Interactions at Neuromuscular Junction	1.67E00	7.25E-02	-2.000	JUN,MUSK,PKLR,PAK7,ACTG2
Role of MAPK Signaling in the Pathogenesis of Influenza	1.67E00	7.25E-02		AKT3,CCL5,CXCL10,BCL2,MAPK13
AMPK Signaling	1.67E00	5.41E-02	-1.633	Ins1,PPM1A,AKT3,MAPK13,CHRNA3,ADRA2B,TSC1,RPS6KB1
LXR/RXR Activation	1.66E00	5.79E-02	0.378	APOA4,IL1RN,IL1R1,CLU,APOD,AHSG,TTR
nNOS Signaling in Neurons	1.64E00	8.51E-02	-2.000	RASD1,GRIN2D,CAMK4,GRIN2B
Methylglyoxal Degradation VI	1.64E00	1E00		LDHD
Caveolar-mediated Endocytosis Signaling	1.62E00	7.04E-02		ITGA2B,DYRK3,ITGA8,ACTG2,ITGB7
T Helper Cell Differentiation	1.62E00	7.04E-02		IL12A,CD80,IL4R,HLA-DOB,IL12RB1
PEDF Signaling	1.62E00	7.04E-02	-0.447	CFLAR,AKT3,BCL2,MAPK13,DOCK3
IGF-1 Signaling	1.61E00	6.19E-02	-1.000	JUN,AKT3,CYR61,SOCS5,IGFBP3,RPS6KB1
Amyotrophic Lateral Sclerosis Signaling	1.59E00	6.12E-02		AKT3,BCL2,GRIN2D,GRIK3,CACNA1D,GRIN2B
p53 Signaling	1.59E00	6.12E-02	0.816	JUN,AKT3,SNAI2,BCL2,SERPINE2,HIPK2
Cell Cycle: G2/M DNA Damage Checkpoint Regulation	1.58E00	8.16E-02	0.000	SKP2,CKS1B,HIPK2,WEE1
Glucocorticoid Receptor Signaling	1.58E00	4.36E-02		JUN,IL1RN,AKT3,DUSP1,CCL5,BCL2,MAPK13,TGFB2,NCOA2,NCOA3,NPPA,FGG
Paxillin Signaling	1.53E00	5.94E-02		ITGA2B,MAPK13,ITGA8,PAK7,ACTG2,ITGB7
HER-2 Signaling in Breast Cancer	1.51E00	6.58E-02		AKT3,MMP2,PARD3,TSC1,ITGB7
BMP signaling pathway	1.51E00	6.58E-02		JUN,CHRD,NKX2-5,MAPK13,CAMK4
Hepatic Cholestasis	1.46E00	4.94E-02		ABCB1,JUN,Ins1,IL12A,IL1RN,IL1R1,IL17C,TGFB2
Role of Wnt/GSK-3β Signaling in the Pathogenesis of Influenza	1.45E00	6.33E-02		LEF1,FZD2,NCOA2,NCOA3,IFNA4
Insulin Receptor Signaling	1.45E00	5.22E-02		Ins1,AKT3,SCNN1G,VAMP2,SCNN1A,TSC1,RPS6KB1
Retinoate Biosynthesis I	1.4E00	9.09E-02		ADH1C,RDH12,ALDH1A1
Role of Cytokines in Mediating Communication between Immune Cells	1.4E00	7.14E-02		IL15,IL12A,IL1RN,IFNA4
EGF Signaling	1.4E00	7.14E-02	-2.000	JUN,AKT3,MAPK13,RPS6KB1
Isoleucine Degradation I	1.4E00	1.43E-01		BCAT1,ACAT1
Leukocyte Extravasation Signaling	1.39E00	4.55E-02	-1.633	GNAI2,MMP2,MAPK13,MSN,CLDN4,CLDN15,THY1,ACTG2,TIMP2
Inhibition of Angiogenesis by TSP1	1.37E00	8.82E-02		JUN,AKT3,MAPK13
Interferon Signaling	1.37E00	8.82E-02		IFIT3,BCL2,BAK1
Integrin Signaling	1.36E00	4.48E-02	-2.646	ITGA2B,TSPAN6,AKT3,MYL2,TSPAN7,ITGA8,PAK7,ACTG2,ITGB7
Molecular Mechanisms of Cancer	1.35E00	3.84E-02		JUN,AKT3,NOTCH1,GNAO1,LEF1,FZD2,TGFB2,BAK1,PAK7,GNAI2,CFLAR,BCL2,MAPK13,HIPK2
Signaling by Rho Family GTPases	1.34E00	4.27E-02	-2.646	JUN,CDH17,GNAI2,PARD3,GNAO1,MYL2,MSN,PIP5K1C,PAK7,ACTG2
Taurine Biosynthesis	1.34E00	5E-01		CDO1
Anandamide Degradation	1.34E00	5E-01		FAAH
Cysteine Biosynthesis/Homocysteine Degradation	1.34E00	5E-01		CBS/LOC102724560
Glutamate Biosynthesis II	1.34E00	5E-01		GLUD1
Glutamate Degradation X	1.34E00	5E-01		GLUD1
Coagulation System	1.34E00	8.57E-02		FGB,PLAT,FGG
IL-17A Signaling in Fibroblasts	1.34E00	8.57E-02		JUN,MAPK13,LCN2
TR/RXR Activation	1.33E00	5.88E-02		HP,AKT3,CAMK4,NCOA2,NCOA3
FGF Signaling	1.33E00	5.88E-02	-2.236	FGFR1,AKT3,MAPK13,FGF7,FGF11
NF-κB Signaling	1.32E00	4.62E-02	-2.828	Ins1,FGFR1,PDGFRB,IL1RN,AKT3,TNFSF11,IL1R1,NTRK3
Extrinsic Prothrombin Activation Pathway	1.29E00	1.25E-01		FGB,FGG
Glioblastoma Multiforme Signaling	1.28E00	4.79E-02	-1.134	PDGFRB,AKT3,NF2,LEF1,FZD2,TSC1,RPS6KB1
RANK Signaling in Osteoclasts	1.28E00	5.68E-02		JUN,AKT3,TNFSF11,MAPK13,CAMK4
Gα12/13 Signaling	1.27E00	5.13E-02	-1.633	JUN,CDH17,AKT3,MYL2,MEF2D,F2RL3
OX40 Signaling Pathway	1.26E00	5.62E-02		JUN,H2-M2,H2-M10.1 (includes others),BCL2,HLA-DOB
PTEN Signaling	1.26E00	5.08E-02	2.449	FGFR1,PDGFRB,AKT3,BCL2,NTRK3,RPS6KB1
PPARα/RXRα Activation	1.25E00	4.47E-02	0.816	JUN,Ins1,IL1R1,GOT2,CYP2C8,TGFB2,NCOA3,CHD5
IL-1 Signaling	1.23E00	5.49E-02	-2.236	JUN,GNAI2,IL1R1,GNAO1,MAPK13
Retinoic acid Mediated Apoptosis Signaling	1.22E00	6.25E-02		CFLAR,PARP9,CRABP2,IFNA4
CXCR4 Signaling	1.2E00	4.61E-02	-2.449	JUN,GNAI2,AKT3,GNAO1,MYL2,EGR1,PAK7
RhoA Signaling	1.2E00	4.92E-02	-2.000	NRP2,MYL2,MSN,PIP5K1C,ACTG2,ABL2
IL-8 Signaling	1.2E00	4.35E-02	-2.828	JUN,GNAI2,ANGPT2,AKT3,MMP2,MYL2,BCL2,RPS6KB1
Differential Regulation of Cytokine Production in Macrophages and T Helper Cells by IL-17A and IL-17F	1.2E00	1.11E-01		IL12A,CCL5
Actin Cytoskeleton Signaling	1.19E00	4.15E-02		Ins1,MYH4,MYL2,MSN,FGF7,PIP5K1C,FGF11,PAK7,ACTG2
IL-15 Signaling	1.18E00	6.06E-02		IL15,AKT3,BCL2,MAPK13
PPAR Signaling	1.18E00	5.32E-02	2.236	JUN,Ins1,PDGFRB,IL1RN,IL1R1
ILK Signaling	1.18E00	4.3E-02	-2.828	JUN,AKT3,MYH4,SNAI2,MYL2,LEF1,ACTG2,ITGB7
Atherosclerosis Signaling	1.17E00	4.84E-02		APOA4,IL1RN,CLU,APOD,COL3A1,COL1A1
Glutamate Degradation II	1.17E00	3.33E-01		GOT2
Aspartate Biosynthesis	1.17E00	3.33E-01		GOT2
Cysteine Biosynthesis III (mammalia)	1.16E00	1.05E-01		SUV39H2,CBS/LOC102724560
Thrombin Signaling	1.12E00	4.19E-02	-2.646	GNAI2,AKT3,GNAO1,MYL2,MAPK13,CAMK4,F2RL3,RPS6KB1
DNA Methylation and Transcriptional Repression Signaling	1.12E00	1E-01		DNMT3A,DNMT3B
Dopamine-DARPP32 Feedback in cAMP Signaling	1.1E00	4.35E-02	-0.447	GNAI2,GRIN2D,CAMK4,KCNJ14,CAMKK1,CACNA1D,GRIN2B
iNOS Signaling	1.09E00	6.82E-02		JUN,MAPK13,CAMK4
Small Cell Lung Cancer Signaling	1.09E00	5.63E-02		AKT3,BCL2,SKP2,CKS1B
Ovarian Cancer Signaling	1.08E00	4.58E-02		AKT3,MMP2,LEF1,FZD2,BCL2,RPS6KB1
IL-17 Signaling	1.07E00	5.56E-02		JUN,AKT3,CXCL10,MAPK13
Ephrin B Signaling	1.06E00	5.48E-02		GNAI2,ACP1,EPHB3,GNAO1
Uracil Degradation II (Reductive)	1.05E00	2.5E-01		DPYD
Myo-inositol Biosynthesis	1.05E00	2.5E-01		ISYNA1
Thymine Degradation	1.05E00	2.5E-01		DPYD
MSP-RON Signaling Pathway	1.05E00	6.52E-02		IL12A,MST1R,ACTG2
Toll-like Receptor Signaling	1.04E00	5.41E-02		JUN,IL12A,IL1RN,MAPK13
Cdc42 Signaling	1.04E00	4.19E-02		JUN,H2-M2,PARD3,MYL2,H2-M10.1 (includes others),MAPK13,HLA-DOB
Rac Signaling	1.03E00	4.81E-02	-2.000	JUN,PARD3,PIP5K1C,PAK7,RPS6KB1
IL-4 Signaling	1.01E00	5.26E-02		AKT3,IL4R,HLA-DOB,RPS6KB1
Graft-versus-Host Disease Signaling	1.01E00	6.25E-02		IL1RN,CD80,HLA-DOB
CREB Signaling in Neurons	9.96E-01	4.09E-02	-2.449	GNAI2,AKT3,GNAO1,GRIN2D,CAMK4,GRIK3,GRIN2B
IL-22 Signaling	9.8E-01	8.33E-02		AKT3,MAPK13
Dopamine Degradation	9.8E-01	8.33E-02		Sult1a1,ALDH1A1
Renin-Angiotensin Signaling	9.69E-01	4.59E-02	-2.236	JUN,CCL5,MAPK13,REN,PAK7
Regulation of IL-2 Expression in Activated and Anergic T Lymphocytes	9.62E-01	5.06E-02		JUN,CD80,TGFB2,CAMK4
Ceramide Biosynthesis	9.59E-01	2E-01		DEGS2
Glycolysis I	9.5E-01	8E-02		TPI1,PKLR
B Cell Receptor Signaling	9.47E-01	3.98E-02		JUN,AKT3,FCGR2B,MAPK13,CAMK4,EGR1,RPS6KB1
Ceramide Signaling	9.47E-01	5E-02	0.000	JUN,AKT3,BCL2,SPHK1
Androgen Signaling	9.45E-01	4.5E-02		JUN,GNAI2,GNAO1,CAMK4,NCOA2
Antiproliferative Role of TOB in T Cell Signaling	9.21E-01	7.69E-02		SKP2,TGFB2
Role of NFAT in Cardiac Hypertrophy	9.19E-01	3.91E-02	-1.890	GNAI2,AKT3,NKX2-5,MAPK13,TGFB2,CAMK4,MEF2D
Regulation of eIF4 and p70S6K Signaling	9.15E-01	4.11E-02		EIF2S3,AKT3,MAPK13,EIF4A2,RPS6KB1,RPS20
Semaphorin Signaling in Neurons	9.11E-01	5.66E-02		DPYSL3,SEMA7A,PAK7
UVB-Induced MAPK Signaling	9.11E-01	5.66E-02		JUN,MAPK13,RPS6KB1
IL-15 Production	8.94E-01	7.41E-02		IL15,MST1R
D-myo-inositol (1,4,5)-Trisphosphate Biosynthesis	8.94E-01	7.41E-02		PI4K2A,PIP5K1C
Arginine Biosynthesis IV	8.84E-01	1.67E-01		GLUD1
Pyruvate Fermentation to Lactate	8.84E-01	1.67E-01		LDHAL6B
Allograft Rejection Signaling	8.64E-01	4.65E-02		H2-M2,H2-M10.1 (includes others),CD80,HLA-DOB
ErbB Signaling	8.64E-01	4.65E-02		JUN,MAPK13,PAK7,RPS6KB1
Systemic Lupus Erythematosus Signaling	8.64E-01	3.64E-02		JUN,IL1RN,AKT3,FCGR2B,CD80,LSM11,CAMK4,IFNA4
CD28 Signaling in T Helper Cells	8.64E-01	4.24E-02		JUN,AKT3,CD80,CAMK4,HLA-DOB
p70S6K Signaling	8.53E-01	4.2E-02	-2.236	GNAI2,AKT3,IL4R,F2RL3,RPS6KB1
Bladder Cancer Signaling	8.51E-01	4.6E-02		MMP2,DAPK1,FGF7,FGF11
mTOR Signaling	8.4E-01	3.72E-02	-1.342	Ins1,AKT3,DGKZ,EIF4A2,TSC1,RPS6KB1,RPS20
G Beta Gamma Signaling	8.38E-01	4.55E-02		CAV3,GNAI2,AKT3,GNAO1
UVA-Induced MAPK Signaling	8.38E-01	4.55E-02		JUN,MAPK13,PARP9,RPS6KB1
Gustation Pathway	8.31E-01	4.13E-02		SCNN1G,SCNN1A,P2RY14,PDE2A,PDE5A
Crosstalk between Dendritic Cells and Natural Killer Cells	8.25E-01	4.49E-02		IL15,IL12A,CD80,ACTG2
PAK Signaling	8.25E-01	4.49E-02	-2.000	PDGFRB,EPHB3,MYL2,PAK7
Aspartate Degradation II	8.22E-01	1.43E-01		GOT2
Fatty Acid β-oxidation I	8.2E-01	6.67E-02		ACSL4,ACADM
Regulation of Actin-based Motility by Rho	8.01E-01	4.4E-02	-2.000	MYL2,PIP5K1C,PAK7,ACTG2
4-1BB Signaling in T Lymphocytes	7.98E-01	6.45E-02		JUN,MAPK13
VEGF Signaling	7.89E-01	4.35E-02		EIF2S3,AKT3,BCL2,ACTG2
Fcγ Receptor-mediated Phagocytosis in Macrophages and Monocytes	7.77E-01	4.3E-02	-2.000	AKT3,VAMP3,RPS6KB1,ACTG2
Airway Pathology in Chronic Obstructive Pulmonary Disease	7.69E-01	1.25E-01		MMP2
Sphingosine and Sphingosine-1-phosphate Metabolism	7.69E-01	1.25E-01		SGPP2
PI3K Signaling in B Lymphocytes	7.61E-01	3.91E-02	-1.342	JUN,AKT3,FCGR2B,IL4R,CAMK4
Xenobiotic Metabolism Signaling	7.57E-01	3.32E-02		ABCB1,ALDH1A1,ALDH3B1,CYP2C8,ALDH1L2,MAPK13,CAMK4,CHST11,FMO2
Circadian Rhythm Signaling	7.55E-01	6.06E-02		GRIN2D,GRIN2B
Ethanol Degradation II	7.55E-01	6.06E-02		ADH1C,ALDH1A1
Mouse Embryonic Stem Cell Pluripotency	7.54E-01	4.21E-02	-2.000	AKT3,LEF1,FZD2,MAPK13
GNRH Signaling	7.51E-01	3.88E-02	-2.236	JUN,GNAI2,MAPK13,EGR1,PAK7
Calcium-induced T Lymphocyte Apoptosis	7.38E-01	4.69E-02		CAMK4,HLA-DOB,MEF2D
Serotonin Degradation	7.38E-01	4.69E-02		Sult1a1,ADH1C,ALDH1A1
B Cell Development	7.35E-01	5.88E-02		CD80,HLA-DOB
Hypoxia Signaling in the Cardiovascular System	7.24E-01	4.62E-02		JUN,UBE2H,UBE2L6
Assembly of RNA Polymerase I Complex	7.23E-01	1.11E-01		TAF1A
Sucrose Degradation V (Mammalian)	7.23E-01	1.11E-01		TPI1
Ketolysis	7.23E-01	1.11E-01		ACAT1
tRNA Splicing	7.16E-01	5.71E-02		PDE2A,PDE5A
Noradrenaline and Adrenaline Degradation	7.16E-01	5.71E-02		ADH1C,ALDH1A1
Angiopoietin Signaling	7.11E-01	4.55E-02		ANGPT2,AKT3,PAK7
Erythropoietin Signaling	6.98E-01	4.48E-02		JUN,AKT3,RPS6KB1
autophagy	6.97E-01	5.56E-02		BCL2,VPS39
Cholecystokinin/Gastrin-mediated Signaling	6.9E-01	3.96E-02	-2.000	JUN,IL1RN,CCK,MEF2D
Embryonic Stem Cell Differentiation into Cardiac Lineages	6.82E-01	1E-01		NKX2-5
Ketogenesis	6.82E-01	1E-01		ACAT1
HIF1α Signaling	6.8E-01	3.92E-02		JUN,AKT3,MMP2,MAPK13
Complement System	6.79E-01	5.41E-02		MBL2,SERPING1
Growth Hormone Signaling	6.73E-01	4.35E-02		SOCS5,IGFBP3,RPS6KB1
April Mediated Signaling	6.62E-01	5.26E-02		JUN,MAPK13
Melatonin Signaling	6.61E-01	4.29E-02		GNAI2,GNAO1,CAMK4
Renal Cell Carcinoma Signaling	6.49E-01	4.23E-02		JUN,AKT3,PAK7
Glutaryl-CoA Degradation	6.46E-01	9.09E-02		ACAT1
Docosahexaenoic Acid (DHA) Signaling	6.45E-01	5.13E-02		AKT3,BCL2
Inhibition of Matrix Metalloproteases	6.45E-01	5.13E-02		MMP2,TIMP2
Pancreatic Adenocarcinoma Signaling	6.42E-01	3.77E-02		AKT3,NOTCH1,BCL2,TGFB2
Sertoli Cell-Sertoli Cell Junction Signaling	6.42E-01	3.37E-02		JUN,AKT3,MAPK13,CLDN4,CLDN15,ACTG2
JAK/Stat Signaling	6.37E-01	4.17E-02		JUN,AKT3,SOCS5
B Cell Activating Factor Signaling	6.29E-01	5E-02		JUN,MAPK13
Neuroprotective Role of THOP1 in Alzheimer's Disease	6.29E-01	5E-02		PDYN,SERPINA3
Production of Nitric Oxide and Reactive Oxygen Species in Macrophages	6.28E-01	3.33E-02	-2.449	JUN,APOA4,AKT3,CLU,APOD,MAPK13
Prolactin Signaling	6.26E-01	4.11E-02		JUN,SOCS5,NMI
iCOS-iCOSL Signaling in T Helper Cells	6.23E-01	3.7E-02		AKT3,CD80,CAMK4,HLA-DOB
FLT3 Signaling in Hematopoietic Progenitor Cells	6.15E-01	4.05E-02		AKT3,MAPK13,RPS6KB1
Sphingosine-1-phosphate Signaling	6.14E-01	3.67E-02	-2.000	GNAI2,PDGFRB,AKT3,SPHK1
Gαs Signaling	6.14E-01	3.67E-02	-2.000	ADORA2B,CHRM1,CRHR1,PTGIR
Hematopoiesis from Multipotent Stem Cells	6.13E-01	8.33E-02		IL15
BER pathway	6.13E-01	8.33E-02		LIG3
UVC-Induced MAPK Signaling	5.99E-01	4.76E-02		JUN,MAPK13
Fatty Acid Activation	5.83E-01	7.69E-02		ACSL4
Oleate Biosynthesis II (Animals)	5.83E-01	7.69E-02		Scd4
NAD Phosphorylation and Dephosphorylation	5.83E-01	7.69E-02		ACP1
Mevalonate Pathway I	5.83E-01	7.69E-02		ACAT1
Histamine Degradation	5.83E-01	7.69E-02		ALDH1A1
Acute Myeloid Leukemia Signaling	5.83E-01	3.9E-02		AKT3,LEF1,RPS6KB1
Cyclins and Cell Cycle Regulation	5.72E-01	3.85E-02		SKP2,TGFB2,WEE1
Protein Kinase A Signaling	5.6E-01	2.86E-02		GNAI2,MYH4,DUSP1,ACP1,MYL2,LEF1,TGFB2,CAMK4,PDE2A,PDE5A,H1FX
DNA Double-Strand Break Repair by Non-Homologous End Joining	5.55E-01	7.14E-02		LIG3
Phenylalanine Degradation IV (Mammalian, via Side Chain)	5.55E-01	7.14E-02		GOT2
CCR3 Signaling in Eosinophils	5.47E-01	3.42E-02		GNAI2,MAPK13,CAMK4,PAK7
Type II Diabetes Mellitus Signaling	5.47E-01	3.42E-02		ACSL4,AKT3,SOCS5,PKLR
3-phosphoinositide Biosynthesis	5.36E-01	3.21E-02		PI4K2A,DUSP1,ACP1,PIP5K1C,PPFIBP2
Prostate Cancer Signaling	5.33E-01	3.66E-02		AKT3,LEF1,BCL2
P2Y Purigenic Receptor Signaling Pathway	5.32E-01	3.36E-02	-1.000	ITGA2B,JUN,GNAI2,AKT3
nNOS Signaling in Skeletal Muscle Cells	5.3E-01	6.67E-02		CAMK4
The Visual Cycle	5.3E-01	6.67E-02		RDH12
Sperm Motility	5.17E-01	3.31E-02	-2.000	CAMK4,MST1R,PDE2A,NPPA
Fatty Acid α-oxidation	5.07E-01	6.25E-02		ALDH1A1
Oxidative Ethanol Degradation III	5.07E-01	6.25E-02		ALDH1A1
Parkinson's Signaling	5.07E-01	6.25E-02		MAPK13
Autoimmune Thyroid Disease Signaling	5.06E-01	4.08E-02		CD80,HLA-DOB
TNFR1 Signaling	5.06E-01	4.08E-02		JUN,PAK7
PI3K/AKT Signaling	5.02E-01	3.25E-02	-1.000	AKT3,BCL2,TSC1,RPS6KB1
FAK Signaling	4.89E-01	3.45E-02		AKT3,PAK7,ACTG2
γ-linolenate Biosynthesis II (Animals)	4.85E-01	5.88E-02		ACSL4
Mitochondrial L-carnitine Shuttle Pathway	4.85E-01	5.88E-02		ACSL4
Putrescine Degradation III	4.85E-01	5.88E-02		ALDH1A1
Methionine Degradation I (to Homocysteine)	4.85E-01	5.88E-02		SUV39H2
Superpathway of Geranylgeranyldiphosphate Biosynthesis I (via Mevalonate)	4.85E-01	5.88E-02		ACAT1
Amyloid Processing	4.83E-01	3.92E-02		AKT3,MAPK13
Neuregulin Signaling	4.81E-01	3.41E-02		AKT3,DCN,RPS6KB1
CTLA4 Signaling in Cytotoxic T Lymphocytes	4.81E-01	3.41E-02		AKT3,CD80,AP1S2
Adipogenesis pathway	4.74E-01	3.15E-02		FGFR1,FZD2,EGR2,RPS6KB1
Virus Entry via Endocytic Pathways	4.72E-01	3.37E-02		TFRC,ACTG2,ITGB7
Apoptosis Signaling	4.72E-01	3.37E-02		BCL2,ACIN1,BAK1
Endometrial Cancer Signaling	4.72E-01	3.85E-02		AKT3,LEF1
Tryptophan Degradation X (Mammalian, via Tryptamine)	4.65E-01	5.56E-02		ALDH1A1
Valine Degradation I	4.65E-01	5.56E-02		BCAT1
IL-2 Signaling	4.61E-01	3.77E-02		JUN,AKT3
Phototransduction Pathway	4.61E-01	3.77E-02		OPN1LW,GUCY2C
Role of IL-17A in Arthritis	4.51E-01	3.7E-02		CCL5,MAPK13
Unfolded protein response	4.51E-01	3.7E-02		BCL2,AMFR
Glutathione Redox Reactions I	4.46E-01	5.26E-02		GPX5
Ethanol Degradation IV	4.46E-01	5.26E-02		ALDH1A1
DNA damage-induced 14-3-3σ Signaling	4.46E-01	5.26E-02		AKT3
Endothelin-1 Signaling	4.4E-01	2.91E-02	-1.342	JUN,GNAI2,GNAO1,MAPK13,GUCY2C
Cardiac β-adrenergic Signaling	4.35E-01	3.01E-02	-1.000	PKIA,PDE2A,PDE5A,CACNA1D
Granzyme A Signaling	4.29E-01	5E-02		H1FX
Tryptophan Degradation III (Eukaryotic)	4.29E-01	5E-02		ACAT1
Protein Ubiquitination Pathway	4.28E-01	2.75E-02		UBE2H,UBE2L6,PSMD9,SKP2,PSMA2,AMFR,USP18
Glioma Signaling	4.26E-01	3.16E-02		PDGFRB,AKT3,CAMK4
Glioma Invasiveness Signaling	4.21E-01	3.51E-02		MMP2,TIMP2
Melatonin Degradation I	4.21E-01	3.51E-02		Sult1a1,CYP2C8
Myc Mediated Apoptosis Signaling	4.12E-01	3.45E-02		AKT3,BCL2
ATM Signaling	4.03E-01	3.39E-02		JUN,MAPK13
Polyamine Regulation in Colon Cancer	3.97E-01	4.55E-02		PSMF1
Induction of Apoptosis by HIV1	3.94E-01	3.33E-02		BCL2,BAK1
Neuropathic Pain Signaling In Dorsal Horn Neurons	3.92E-01	3E-02		GRIN2D,CAMK4,GRIN2B
Synaptic Long Term Depression	3.83E-01	2.82E-02	-2.000	GNAI2,CRHR1,GNAO1,GUCY2C
Estrogen-Dependent Breast Cancer Signaling	3.77E-01	3.23E-02		JUN,AKT3
Superpathway of Melatonin Degradation	3.77E-01	3.23E-02		Sult1a1,CYP2C8
EIF2 Signaling	3.74E-01	2.7E-02		Ins1,EIF2S3,AKT3,EIF4A2,RPS20
ERK5 Signaling	3.69E-01	3.17E-02		MEF2D,RPS6KB1
Role of JAK1 and JAK3 in γc Cytokine Signaling	3.69E-01	3.17E-02		IL15,IL4R
Nicotine Degradation II	3.69E-01	3.17E-02		CYP2C8,FMO2
PCP pathway	3.69E-01	3.17E-02		JUN,FZD2
Estrogen-mediated S-phase Entry	3.68E-01	4.17E-02		SKP2
Triacylglycerol Degradation	3.68E-01	4.17E-02		FAAH
IL-17A Signaling in Airway Cells	3.61E-01	3.12E-02		AKT3,MAPK13
Pyridoxal 5'-phosphate Salvage Pathway	3.61E-01	3.12E-02		DAPK1,PAK7
Cell Cycle: G1/S Checkpoint Regulation	3.61E-01	3.12E-02		SKP2,TGFB2
HGF Signaling	3.6E-01	2.86E-02		JUN,AKT3,ELK3
Role of Lipids/Lipid Rafts in the Pathogenesis of Influenza	3.55E-01	4E-02		IFNA4
Role of JAK family kinases in IL-6-type Cytokine Signaling	3.55E-01	4E-02		MAPK13
Bupropion Degradation	3.55E-01	4E-02		CYP2C8
CD40 Signaling	3.53E-01	3.08E-02		JUN,MAPK13
NAD Salvage Pathway II	3.42E-01	3.85E-02		ACP1
Acetone Degradation I (to Methylglyoxal)	3.42E-01	3.85E-02		CYP2C8
Superpathway of Inositol Phosphate Compounds	3.38E-01	2.59E-02		PI4K2A,DUSP1,ACP1,PIP5K1C,PPFIBP2
Neurotrophin/TRK Signaling	3.38E-01	2.99E-02		JUN,NTRK3
Oxidative Phosphorylation	3.37E-01	2.75E-02		UQCRC1,NDUFA11,NDUFB2
Colorectal Cancer Metastasis Signaling	3.36E-01	2.54E-02	-2.236	JUN,AKT3,MMP2,LEF1,FZD2,TGFB2
Aldosterone Signaling in Epithelial Cells	3.32E-01	2.63E-02		SCNN1G,DUSP1,SCNN1A,PIP5K1C
GDNF Family Ligand-Receptor Interactions	3.31E-01	2.94E-02		JUN,RET
Remodeling of Epithelial Adherens Junctions	3.31E-01	2.94E-02		MAPRE3,ACTG2
Superpathway of Cholesterol Biosynthesis	3.19E-01	3.57E-02		ACAT1
Gap Junction Signaling	3.19E-01	2.58E-02		GNAI2,AKT3,GUCY2C,ACTG2
IL-3 Signaling	3.11E-01	2.82E-02		JUN,AKT3
GPCR-Mediated Integration of Enteroendocrine Signaling Exemplified by an L Cell	3.11E-01	2.82E-02		GNAI2,CCK
TNFR2 Signaling	3.09E-01	3.45E-02		JUN
Tec Kinase Signaling	3.05E-01	2.53E-02		GNAI2,GNAO1,PAK7,ACTG2
Basal Cell Carcinoma Signaling	3.04E-01	2.78E-02		LEF1,FZD2
LPS-stimulated MAPK Signaling	2.98E-01	2.74E-02		JUN,MAPK13
14-3-3-mediated Signaling	2.95E-01	2.56E-02		JUN,AKT3,TSC1
PKCθ Signaling in T Lymphocytes	2.9E-01	2.54E-02		JUN,CD80,HLA-DOB
TREM1 Signaling	2.85E-01	2.67E-02		AKT3,FCGR2B
Synaptic Long Term Potentiation	2.85E-01	2.52E-02		GRIN2D,CAMK4,GRIN2B
Gαi Signaling	2.8E-01	2.5E-02		GNAI2,P2RY14,ADRA2B
phagosome maturation	2.8E-01	2.5E-02		VAMP3,ATP6V1E2,VPS39
VEGF Family Ligand-Receptor Interactions	2.8E-01	2.63E-02		AKT3,NRP2
Cytotoxic T Lymphocyte-mediated Apoptosis of Target Cells	2.79E-01	3.12E-02		BCL2
G Protein Signaling Mediated by Tubby	2.7E-01	3.03E-02		Ins1
Retinol Biosynthesis	2.7E-01	3.03E-02		RDH12
Mitochondrial Dysfunction	2.54E-01	2.34E-02		UQCRC1,BCL2,NDUFA11,NDUFB2
Role of JAK2 in Hormone-like Cytokine Signaling	2.53E-01	2.86E-02		SOCS5
Thyroid Hormone Metabolism II (via Conjugation and/or Degradation)	2.53E-01	2.86E-02		Sult1a1
Triacylglycerol Biosynthesis	2.53E-01	2.86E-02		Ppap2a
Stearate Biosynthesis I (Animals)	2.53E-01	2.86E-02		ACSL4
Nucleotide Excision Repair Pathway	2.53E-01	2.86E-02		RAD23B
D-myo-inositol (1,4,5,6)-Tetrakisphosphate Biosynthesis	2.45E-01	2.34E-02		DUSP1,ACP1,PPFIBP2
D-myo-inositol (3,4,5,6)-tetrakisphosphate Biosynthesis	2.45E-01	2.34E-02		DUSP1,ACP1,PPFIBP2
Estrogen Biosynthesis	2.38E-01	2.7E-02		CYP2C8
Antigen Presentation Pathway	2.38E-01	2.7E-02		HLA-DOB
Melanocyte Development and Pigmentation Signaling	2.37E-01	2.38E-02		BCL2,RPS6KB1
GPCR-Mediated Nutrient Sensing in Enteroendocrine Cells	2.37E-01	2.38E-02		GNAI2,CCK
Notch Signaling	2.31E-01	2.63E-02		NOTCH1
Netrin Signaling	2.24E-01	2.56E-02		UNC5A
MIF Regulation of Innate Immunity	2.11E-01	2.44E-02		JUN
FcγRIIB Signaling in B Lymphocytes	2.11E-01	2.44E-02		FCGR2B
Mechanisms of Viral Exit from Host Cells	2.11E-01	2.44E-02		ACTG2
Melanoma Signaling	2.04E-01	2.38E-02		AKT3
